# Supplementary material for: Poly[[diaqua­bis­(μ2-4,4′-bipyrid­yl)cobalt(II)] dinitrate tetra­hydrate]
Source: Acta Crystallogr Sect E Struct Rep Online. 2013 Mar 2;69(Pt 4):m177–8. doi: 10.1107/S1600536813005230 (PMC3629466; doi:10.1107/S1600536813005230)
Supplement: Supplementary file 1 [file e-69-0m177-sup1.cif]

##############################################################################
#                                                                            #
# This CIF contains the data in a paper accepted for publication in          #
# Acta Crystallographica Section E. It conforms to the requirements of       #
# Notes for Authors for Acta Crystallographica Section E, and has been       #
# peer reviewed under the auspices of the IUCr Commission on Journals.       #
#                                                                            #
# Full details of the Crystallographic Information File format               #
# are given in the paper "The Crystallographic Information File (CIF):       #
# a New Standard Archive File for Crystallography" by S. R. Hall, F. H.      #
# Allen and I. D. Brown [Acta Cryst. (1991), A47, 655-685].                  #
#                                                                            #
# The current version of the core CIF dictionary is obtainable from          #
# ftp://ftp.iucr.org/pub/cif_core.dic.                                       #
#                                                                            #
# Software is freely available for graphical display of the structure(s)     #
# in this CIF. For information consult the CIF software page                 #
# http://www.iucr.org/resources/cif/software.                                #
#                                                                            #
# This file may be used for bona fide research purposes within the           #
# scientific community so long as proper attribution is given to the journal # 
# article from which it was obtained.                                        #
#                                                                            #
##############################################################################
data_global
_audit_creation_method     'PLATON <TABLE ACC> option'
_journal_date_recd_electronic     2013-02-04
_journal_date_accepted     2013-02-23
_journal_name_full     'Acta Crystallographica, Section E'
_journal_year     2013
_journal_volume     69
_journal_issue      4
_journal_page_first     m177
_journal_page_last     m178
_journal_paper_category     QM
_journal_paper_doi     10.1107/S1600536813005230
_journal_coeditor_code     HB7035
_publ_contact_author_name     'Beghidja, Adel.'
_publ_contact_author_address
;
Unit\'e de Recherche de Chimie de l'Environnement et Mol\'eculaire Structurale
(CHEMS), Facult\'e des sciences exactes,d\'epartement de chimie,
Universit\'e de Constantine 1,
25000 Constantine, Algeria
;
_publ_contact_author_email     a_beghidja@yahoo.fr
_publ_contact_author_fax      21E306(3)
_publ_contact_author_phone       2E307(7)
_publ_section_title
;
Poly[[diaquabis(\m~2~-4,4'-bipyridyl)cobalt(II)] dinitrate tetrahydrate]
;
loop_
    _publ_author_name
    _publ_author_address
    'Lehleh, Asma'
;
Unit\'e de Recherche de Chimie de l'Environnement et
Mol\'eculaire Structurale (CHEMS)
Facult\'e des Sciences Exactes
D\'epartement de Chimie,
Universit\'e de Constantine 1,
25000 Constantine
Algeria
;
    'Boutebdja, Mehdi'
;
Unit\'e de Recherche de Chimie de l'Environnement et
Mol\'eculaire Structurale (CHEMS)
Facult\'e des Sciences Exactes
D\'epartement de Chimie,
Universit\'e de Constantine 1,
25000 Constantine
Algeria
;
    'Beghidja, Adel'
;
Unit\'e de Recherche de Chimie de l'Environnement et
Mol\'eculaire Structurale (CHEMS)
Facult\'e des Sciences Exactes
D\'epartement de Chimie,
Universit\'e de Constantine 1,
25000 Constantine
Algeria
;
    'Beghidja, Chahrazed'
;
Unit\'e de Recherche de Chimie de l'Environnement et
Mol\'eculaire Structurale (CHEMS)
Facult\'e des Sciences Exactes
D\'epartement de Chimie,
Universit\'e de Constantine 1,
25000 Constantine
Algeria
;
    'Merazig, Hocine'
;
Unit\'e de Recherche de Chimie de l'Environnement et
Mol\'eculaire Structurale (CHEMS)
Facult\'e des Sciences Exactes
D\'epartement de Chimie,
Universit\'e de Constantine 1,
25000 Constantine
Algeria
;
data_I
_chemical_name_systematic
;
Poly[[diaquabis(\m~2~-4,4'-bipyridyl)cobalt(II)] dinitrate tetrahydrate]
;
_chemical_name_common     ?
_chemical_formula_moiety     'C20 H20 Co N4 O2 2+, 2(N O3 -), 4(H2 O)'
_chemical_formula_sum     'C20 H28 Co N6 O12'
_chemical_formula_structural     ?
_chemical_formula_iupac     '[Co (C10 H8 N2)2 (H2 O)2] (N O3)2, 4H2 O'
_chemical_formula_weight     603.41
_chemical_melting_point     ?
_symmetry_cell_setting     monoclinic
_symmetry_space_group_name_H-M     'C 2/c'
_symmetry_space_group_name_Hall     '-C 2yc'
loop_
    _symmetry_equiv_pos_site_id
    _symmetry_equiv_pos_as_xyz
    1 x,y,z
    2 -x,y,1/2-z
    3 -x,-y,-z
    4 x,-y,1/2+z
    5 1/2+x,1/2+y,z
    6 1/2-x,1/2+y,1/2-z
    7 1/2-x,1/2-y,-z
    8 1/2+x,1/2-y,1/2+z
_cell_length_a     18.6093(19)
_cell_length_b     11.5447(13)
_cell_length_c     12.1216(13)
_cell_angle_alpha     90
_cell_angle_beta     95.625(4)
_cell_angle_gamma     90
_cell_volume     2591.7(5)
_cell_formula_units_Z     4
_cell_measurement_reflns_used     ?
_cell_measurement_theta_min     ?
_cell_measurement_theta_max     ?
_cell_measurement_temperature     296(2)
_cell_special_details
;
Least Squares Treatment of 25 SET4 setting angles.
;
_exptl_crystal_description     block
_exptl_crystal_colour     Orange
_exptl_crystal_size_max     0.15
_exptl_crystal_size_mid     0.12
_exptl_crystal_size_min     0.10
_exptl_crystal_size_rad     ?
_exptl_crystal_density_diffrn     1.546
_exptl_crystal_density_meas     ?
_exptl_crystal_density_method     'Not Measured'
_exptl_crystal_F_000     1252
_exptl_absorpt_coefficient_mu     0.735
_exptl_absorpt_correction_type     none
_exptl_absorpt_process_details     ?
_exptl_absorpt_correction_T_min     ?
_exptl_absorpt_correction_T_max     ?
_exptl_special_details
;
;
_diffrn_ambient_temperature     296(2)
_diffrn_radiation_type     MoK\a
_diffrn_radiation_wavelength     0.71073
_diffrn_radiation_source     'sealed tube'
_diffrn_radiation_monochromator     graphite
_diffrn_measurement_device_type     'Bruker APEXII CCD'
_diffrn_measurement_method     '\f and \w scans'
_diffrn_detector_area_resol_mean     18.4
_diffrn_reflns_number     18421
_diffrn_reflns_av_R_equivalents     0.0155
_diffrn_reflns_av_sigmaI/netI     0.0126
_diffrn_reflns_theta_min     3.74
_diffrn_reflns_theta_max     30.51
_diffrn_reflns_theta_full     30.51
_diffrn_measured_fraction_theta_max     0.993
_diffrn_measured_fraction_theta_full     0.993
_diffrn_reflns_limit_h_min     -26
_diffrn_reflns_limit_h_max     26
_diffrn_reflns_limit_k_min     -16
_diffrn_reflns_limit_k_max     12
_diffrn_reflns_limit_l_min     -15
_diffrn_reflns_limit_l_max     17
_diffrn_reflns_reduction_process
;
;
_diffrn_standards_number     0
_diffrn_standards_interval_count     .
_diffrn_standards_interval_time     .
_diffrn_standards_decay_%     ?
loop_
    _diffrn_standard_refln_index_h
    _diffrn_standard_refln_index_k
    _diffrn_standard_refln_index_l
    ? ? ?
_refine_special_details
;
Refinement on <i>F</i>^2^ for ALL reflections except those flagged by the user
for potential systematic errors. Weighted <i>R</i>-factors <i>wR</i> and all
goodnesses of fit <i>S</i> are based on <i>F</i>^2^, conventional
<i>R</i>-factors <i>R</i> are based on <i>F</i>, with <i>F</i> set to zero for
negative <i>F</i>^2^. The observed criterion of <i>F</i>^2^ > \s(<i>F</i>^2^)
is used only for calculating -<i>R</i>-factor-obs <i>etc</i>. and is not
relevant to the choice of reflections for refinement. <i>R</i>-factors based
on <i>F</i>^2^ are statistically about twice as large as those based on
<i>F</i>, and <i>R</i>-factors based on ALL data will be even larger.
;
_reflns_number_total     3942
_reflns_number_gt     3660
_reflns_threshold_expression     I>2\s(I)
_refine_ls_structure_factor_coef     Fsqd
_refine_ls_matrix_type     full
_refine_ls_R_factor_all     0.0327
_refine_ls_R_factor_gt     0.0297
_refine_ls_wR_factor_gt     0.0802
_refine_ls_wR_factor_ref     0.0828
_refine_ls_goodness_of_fit_ref     1.053
_refine_ls_restrained_S_all     1.055
_refine_ls_number_reflns     3942
_refine_ls_number_parameters     198
_refine_ls_number_restraints     9
_refine_ls_number_constraints     ?
_refine_ls_hydrogen_treatment     mixed
_refine_ls_weighting_scheme     calc
_refine_ls_weighting_details
         'calc w=1/[\s^2^(Fo^2^)+(0.0411P)^2^+2.4609P] where P=(Fo^2^+2Fc^2^)/3'
_atom_sites_solution_hydrogens     geom
_atom_sites_solution_primary     direct
_atom_sites_solution_secondary     difmap
_refine_ls_shift/su_max     0.001
_refine_ls_shift/su_mean     0.000
_refine_diff_density_max     0.408
_refine_diff_density_min     -0.491
_refine_ls_extinction_method     'SHELXL97 (Sheldrick, 2008)'
_refine_ls_extinction_coef     0.0058(4)
_refine_ls_extinction_expression
                                    FC^*^=KFC[1+0.001XFC^2^\L^3^/SIN(2\Q)]^-1/4^
_refine_ls_abs_structure_details     ?
_refine_ls_abs_structure_Flack     .
loop_
    _atom_type_symbol
    _atom_type_description
    _atom_type_scat_dispersion_real
    _atom_type_scat_dispersion_imag
    _atom_type_scat_source
    O O 0.0106 0.0060 'International Tables Vol C Tables 4.2.6.8 and 6.1.1.4'
    N N 0.0061 0.0033 'International Tables Vol C Tables 4.2.6.8 and 6.1.1.4'
    Co Co 0.3494 0.9721 'International Tables Vol C Tables 4.2.6.8 and 6.1.1.4'
    H H 0.0000 0.0000 'International Tables Vol C Tables 4.2.6.8 and 6.1.1.4'
    C C 0.0033 0.0016 'International Tables Vol C Tables 4.2.6.8 and 6.1.1.4'
_computing_data_collection     'APEX2 (Bruker, 2006)'
_computing_cell_refinement     'SAINT (Bruker, 2006)'
_computing_data_reduction     'SAINT (Bruker, 2006)'
_computing_structure_solution     'SHELXS97 (Sheldrick, 2008)'
_computing_structure_refinement     'SHELXL97 (Sheldrick, 2008)'
_computing_molecular_graphics     'ATOMS (Dowty, 1995)'
_computing_publication_material     'WinGX (Farrugia, 2012)'
loop_
    _atom_site_type_symbol
    _atom_site_label
    _atom_site_fract_x
    _atom_site_fract_y
    _atom_site_fract_z
    _atom_site_U_iso_or_equiv
    _atom_site_thermal_displace_type
    _atom_site_calc_flag
    _atom_site_refinement_flags
    _atom_site_occupancy
    Co Co1 0.50000 0.74238(2) 0.75000 0.01600(10)
                                                Uani . . 1.000
    O O1W 0.56526(5) 0.74192(8) 0.89887(8) 0.0261(3) Uani . . 1.000
    N N1 0.59538(5) 0.74697(8) 0.65303(8) 0.0194(3) Uani . . 1.000
    N N2 0.50000 0.93206(11) 0.75000 0.0198(3) Uani . . 1.000
    N N3 0.50000 1.54917(12) 0.75000 0.0216(4) Uani . . 1.000
    C C1 0.59232(6) 0.70962(12) 0.54799(10) 0.0261(3) Uani . . 1.000
    C C2 0.65075(7) 0.71019(13) 0.48560(10) 0.0286(3) Uani . . 1.000
    C C3 0.71766(6) 0.75068(9) 0.53140(10) 0.0196(3) Uani . . 1.000
    C C4 0.72032(7) 0.79164(13) 0.63952(11) 0.0289(3) Uani . . 1.000
    C C5 0.65925(7) 0.78805(12) 0.69653(11) 0.0282(3) Uani . . 1.000
    C C6 0.48157(7) 0.99302(10) 0.83731(10) 0.0229(3) Uani . . 1.000
    C C7 0.48067(7) 1.11296(10) 0.84048(10) 0.0237(3) Uani . . 1.000
    C C8 0.50000 1.17564(13) 0.75000 0.0189(4) Uani . . 1.000
    C C9 0.50000 1.30435(13) 0.75000 0.0191(4) Uani . . 1.000
    C C10 0.55676(7) 1.36752(10) 0.71325(11) 0.0266(3) Uani . . 1.000
    C C11 0.55528(7) 1.48777(10) 0.71687(12) 0.0277(3) Uani . . 1.000
    O O1 0.73251(11) 1.0878(2) 0.67235(12) 0.0843(7) Uani . . 1.000
    O O2 0.67234(8) 1.07423(15) 0.81345(14) 0.0629(5) Uani . . 1.000
    O O3 0.77569(8) 0.99156(14) 0.81568(13) 0.0614(5) Uani . . 1.000
    N N4 0.72726(8) 1.05039(14) 0.76769(11) 0.0436(4) Uani . . 1.000
    O O2W 0.63340(8) 1.06829(14) 0.48099(11) 0.0546(4) Uani . . 1.000
    O O3W 0.84438(9) 1.06853(16) 0.53876(15) 0.0701(6) Uani . . 1.000
    H H1 0.54840 0.68170 0.51520 0.0310 Uiso calc R 1.000
    H H2 0.64530 0.68350 0.41290 0.0340 Uiso calc R 1.000
    H H4 0.76320 0.82160 0.67380 0.0350 Uiso calc R 1.000
    H H5 0.66290 0.81570 0.76890 0.0340 Uiso calc R 1.000
    H H6 0.46880 0.95260 0.89880 0.0280 Uiso calc R 1.000
    H H7 0.46720 1.15130 0.90270 0.0280 Uiso calc R 1.000
    H H10 0.59550 1.32940 0.68640 0.0320 Uiso calc R 1.000
    H H11 0.59480 1.52800 0.69510 0.0330 Uiso calc R 1.000
    H H12 0.5930(7) 0.6840(9) 0.9229(13) 0.0240 Uiso . . 1.000
    H H13 0.5878(8) 0.8051(9) 0.9250(13) 0.0240 Uiso . . 1.000
    H H14 0.6676(7) 1.0786(14) 0.5353(10) 0.0240 Uiso . . 1.000
    H H15 0.6542(8) 1.0272(13) 0.4316(10) 0.0240 Uiso . . 1.000
    H H16 0.8124(7) 1.0682(15) 0.5868(10) 0.0240 Uiso . . 1.000
    H H17 0.8192(8) 1.0679(15) 0.4727(8) 0.0240 Uiso . . 1.000
loop_
    _atom_site_aniso_label
    _atom_site_aniso_U_11
    _atom_site_aniso_U_22
    _atom_site_aniso_U_33
    _atom_site_aniso_U_12
    _atom_site_aniso_U_13
    _atom_site_aniso_U_23
    Co1 0.01640(10)
                  0.01320(10)
                            0.01930(10)
                                      0.0000 0.00570(10)
                                                       0.0000
    O1W 0.0236(4) 0.0290(5) 0.0255(4) 0.0002(3) 0.0014(3) 0.0015(3)
    N1 0.0188(4) 0.0167(4) 0.0240(5) -0.0001(3) 0.0084(3) -0.0002(3)
    N2 0.0233(6) 0.0136(5) 0.0232(6) 0.0000 0.0060(5) 0.0000
    N3 0.0222(6) 0.0148(6) 0.0282(7) 0.0000 0.0046(5) 0.0000
    C1 0.0183(5) 0.0369(6) 0.0238(5) -0.0031(4) 0.0053(4) -0.0024(5)
    C2 0.0208(5) 0.0456(7) 0.0203(5) -0.0038(5) 0.0062(4) -0.0054(5)
    C3 0.0175(5) 0.0210(5) 0.0215(5) -0.0001(4) 0.0075(4) -0.0002(4)
    C4 0.0213(5) 0.0377(7) 0.0291(6) -0.0080(5) 0.0095(4) -0.0131(5)
    C5 0.0246(5) 0.0341(6) 0.0278(6) -0.0069(5) 0.0116(4) -0.0125(5)
    C6 0.0321(6) 0.0160(5) 0.0219(5) -0.0013(4) 0.0090(4) 0.0009(4)
    C7 0.0344(6) 0.0160(5) 0.0220(5) -0.0016(4) 0.0099(4) -0.0022(4)
    C8 0.0210(6) 0.0135(6) 0.0227(7) 0.0000 0.0042(5) 0.0000
    C9 0.0232(7) 0.0132(6) 0.0211(6) 0.0000 0.0032(5) 0.0000
    C10 0.0257(5) 0.0161(5) 0.0401(7) 0.0027(4) 0.0136(5) 0.0021(4)
    C11 0.0256(5) 0.0168(5) 0.0428(7) -0.0001(4) 0.0133(5) 0.0036(5)
    O1 0.0952(13) 0.1202(16) 0.0372(7) -0.0386(12) 0.0056(7) 0.0049(9)
    O2 0.0435(7) 0.0741(10) 0.0729(10) -0.0014(7) 0.0144(6) 0.0011(8)
    O3 0.0455(7) 0.0733(10) 0.0632(9) 0.0023(7) -0.0057(6) -0.0158(8)
    N4 0.0410(7) 0.0553(8) 0.0341(6) -0.0193(6) 0.0017(5) -0.0078(6)
    O2W 0.0554(8) 0.0676(9) 0.0402(6) 0.0282(7) 0.0015(5) 0.0039(6)
    O3W 0.0645(10) 0.0731(11) 0.0726(11) -0.0275(8) 0.0065(8) -0.0237(9)
_geom_special_details
;
Bond distances, angles <i>etc</i>. have been calculated using the rounded
fractional coordinates. All su's are estimated from the variances of the
(full) variance-covariance matrix. The cell e.s.d.'s are taken into account in
the estimation of distances, angles and torsion angles
;
loop_
    _geom_bond_atom_site_label_1
    _geom_bond_atom_site_label_2
    _geom_bond_site_symmetry_1
    _geom_bond_site_symmetry_2
    _geom_bond_distance
    _geom_bond_publ_flag
    Co1 O1W . . 2.0741(10) yes
    Co1 N1 . . 2.2235(10) yes
    Co1 N2 . . 2.1898(13) yes
    Co1 N3 . 1_545 2.2306(14) yes
    Co1 O1W . 2_656 2.0741(10) no
    Co1 N1 . 2_656 2.2235(10) no
    O1W H13 . . 0.884(12) no
    O1W H12 . . 0.877(12) no
    O1 N4 . . 1.247(2) no
    O2 N4 . . 1.241(2) no
    O3 N4 . . 1.229(2) no
    O2W H14 . . 0.878(13) no
    O2W H15 . . 0.882(14) no
    O3W H17 . . 0.887(11) no
    O3W H16 . . 0.873(13) no
    N1 C1 . . 1.3402(16) no
    N1 C5 . . 1.3390(16) no
    N2 C6 . 2_656 1.3432(14) no
    N2 C6 . . 1.3432(14) no
    N3 C11 . 2_656 1.3428(15) no
    N3 C11 . . 1.3428(15) no
    C1 C2 . . 1.3840(17) no
    C2 C3 . . 1.3934(17) no
    C3 C4 . . 1.3896(18) no
    C3 C3 . 7_666 1.4860(16) no
    C4 C5 . . 1.3874(19) no
    C6 C7 . . 1.3854(16) no
    C7 C8 . . 1.3904(14) no
    C8 C9 . . 1.486(2) no
    C9 C10 . 2_656 1.3922(15) no
    C9 C10 . . 1.3922(15) no
    C10 C11 . . 1.3893(16) no
    C1 H1 . . 0.9300 no
    C2 H2 . . 0.9300 no
    C4 H4 . . 0.9300 no
    C5 H5 . . 0.9300 no
    C6 H6 . . 0.9300 no
    C7 H7 . . 0.9300 no
    C10 H10 . . 0.9300 no
    C11 H11 . . 0.9300 no
loop_
    _geom_angle_atom_site_label_1
    _geom_angle_atom_site_label_2
    _geom_angle_atom_site_label_3
    _geom_angle_site_symmetry_1
    _geom_angle_site_symmetry_2
    _geom_angle_site_symmetry_3
    _geom_angle
    _geom_angle_publ_flag
    O1W Co1 N1 . . . 91.74(4) no
    O1W Co1 N2 . . . 90.15(3) no
    O1W Co1 N3 . . 1_545 89.85(3) no
    O1W Co1 O1W . . 2_656 179.71(4) no
    O1W Co1 N1 . . 2_656 88.27(4) no
    N1 Co1 N2 . . . 88.64(2) yes
    N1 Co1 N3 . . 1_545 91.37(2) yes
    O1W Co1 N1 2_656 . . 88.27(4) no
    N1 Co1 N1 . . 2_656 177.27(4) no
    N2 Co1 N3 . . 1_545 180.00 no
    O1W Co1 N2 2_656 . . 90.15(3) no
    N1 Co1 N2 2_656 . . 88.64(2) no
    O1W Co1 N3 2_656 . 1_545 89.85(3) no
    N1 Co1 N3 2_656 . 1_545 91.37(2) no
    O1W Co1 N1 2_656 . 2_656 91.74(4) no
    H12 O1W H13 . . . 105.5(12) no
    Co1 O1W H12 . . . 124.5(9) no
    Co1 O1W H13 . . . 121.8(9) no
    H14 O2W H15 . . . 104.3(13) no
    H16 O3W H17 . . . 105.5(12) no
    Co1 N1 C5 . . . 121.61(8) no
    Co1 N1 C1 . . . 122.19(7) no
    C1 N1 C5 . . . 116.20(10) no
    Co1 N2 C6 . . 2_656 121.60(7) no
    C6 N2 C6 . . 2_656 116.81(12) no
    Co1 N2 C6 . . . 121.60(7) no
    C11 N3 C11 . . 2_656 116.27(12) no
    Co1 N3 C11 1_565 . 2_656 121.86(7) no
    Co1 N3 C11 1_565 . . 121.86(7) no
    O1 N4 O2 . . . 118.72(17) no
    O2 N4 O3 . . . 120.61(15) no
    O1 N4 O3 . . . 120.67(17) no
    N1 C1 C2 . . . 123.72(11) no
    C1 C2 C3 . . . 120.21(11) no
    C2 C3 C4 . . . 115.96(11) no
    C2 C3 C3 . . 7_666 121.97(11) no
    C3 C3 C4 7_666 . . 122.07(11) no
    C3 C4 C5 . . . 120.29(12) no
    N1 C5 C4 . . . 123.59(12) no
    N2 C6 C7 . . . 123.39(11) no
    C6 C7 C8 . . . 119.57(11) no
    C7 C8 C9 . . . 121.36(7) no
    C7 C8 C9 2_656 . . 121.36(7) no
    C7 C8 C7 . . 2_656 117.28(13) no
    C8 C9 C10 . . 2_656 121.59(7) no
    C8 C9 C10 . . . 121.59(7) no
    C10 C9 C10 . . 2_656 116.82(13) no
    C9 C10 C11 . . . 119.69(12) no
    N3 C11 C10 . . . 123.72(12) no
    N1 C1 H1 . . . 118.00 no
    C2 C1 H1 . . . 118.00 no
    C1 C2 H2 . . . 120.00 no
    C3 C2 H2 . . . 120.00 no
    C5 C4 H4 . . . 120.00 no
    C3 C4 H4 . . . 120.00 no
    C4 C5 H5 . . . 118.00 no
    N1 C5 H5 . . . 118.00 no
    N2 C6 H6 . . . 118.00 no
    C7 C6 H6 . . . 118.00 no
    C6 C7 H7 . . . 120.00 no
    C8 C7 H7 . . . 120.00 no
    C11 C10 H10 . . . 120.00 no
    C9 C10 H10 . . . 120.00 no
    C10 C11 H11 . . . 118.00 no
    N3 C11 H11 . . . 118.00 no
loop_
    _geom_torsion_atom_site_label_1
    _geom_torsion_atom_site_label_2
    _geom_torsion_atom_site_label_3
    _geom_torsion_atom_site_label_4
    _geom_torsion_site_symmetry_1
    _geom_torsion_site_symmetry_2
    _geom_torsion_site_symmetry_3
    _geom_torsion_site_symmetry_4
    _geom_torsion
    _geom_torsion_publ_flag
    O1W Co1 N1 C1 . . . . 156.61(10) no
    N2 Co1 N1 C1 . . . . -113.29(9) no
    N3 Co1 N1 C1 1_545 . . . 66.72(9) no
    O1W Co1 N1 C1 2_656 . . . -23.10(10) no
    O1W Co1 N1 C5 . . . . -23.77(10) no
    N2 Co1 N1 C5 . . . . 66.34(9) no
    N3 Co1 N1 C5 1_545 . . . -113.66(9) no
    O1W Co1 N1 C5 2_656 . . . 156.53(10) no
    O1W Co1 N2 C6 . . . . -53.00(7) no
    N1 Co1 N2 C6 . . . . -144.74(7) no
    O1W Co1 N2 C6 2_656 . . . 127.00(7) no
    N1 Co1 N2 C6 2_656 . . . 35.27(7) no
    O1W Co1 N2 C6 . . . 2_656 127.00(7) no
    N1 Co1 N2 C6 . . . 2_656 35.27(7) no
    Co1 N1 C1 C2 . . . . -179.36(10) no
    C5 N1 C1 C2 . . . . 1.00(19) no
    Co1 N1 C5 C4 . . . . 179.41(11) no
    C1 N1 C5 C4 . . . . -0.95(19) no
    Co1 N2 C6 C7 . . . . -179.80(9) no
    C6 N2 C6 C7 2_656 . . . 0.20(15) no
    Co1 N3 C11 C10 1_565 . . . -178.53(10) no
    C11 N3 C11 C10 2_656 . . . 1.48(17) no
    N1 C1 C2 C3 . . . . 0.3(2) no
    C1 C2 C3 C4 . . . . -1.58(19) no
    C1 C2 C3 C3 . . . 7_666 178.01(12) no
    C4 C3 C3 C2 . . 7_666 7_666 -0.44(18) no
    C2 C3 C4 C5 . . . . 1.63(19) no
    C3 C3 C4 C5 7_666 . . . -177.96(12) no
    C2 C3 C3 C2 . . 7_666 7_666 -179.98(15) no
    C2 C3 C3 C4 . . 7_666 7_666 0.44(18) no
    C4 C3 C3 C4 . . 7_666 7_666 -179.98(14) no
    C3 C4 C5 N1 . . . . -0.4(2) no
    N2 C6 C7 C8 . . . . -0.39(18) no
    C6 C7 C8 C9 . . . . -179.82(9) no
    C6 C7 C8 C7 . . . 2_656 0.18(15) no
    C7 C8 C9 C10 . . . 2_656 -44.87(9) no
    C7 C8 C9 C10 2_656 . . . -44.87(9) no
    C7 C8 C9 C10 . . . . 135.13(9) no
    C8 C9 C10 C11 . . . . -178.64(9) no
    C10 C9 C10 C11 2_656 . . . 1.36(15) no
    C9 C10 C11 N3 . . . . -2.9(2) no
loop_
    _geom_hbond_atom_site_label_D
    _geom_hbond_atom_site_label_H
    _geom_hbond_atom_site_label_A
    _geom_hbond_site_symmetry_A
    _geom_hbond_distance_DH
    _geom_hbond_distance_HA
    _geom_hbond_distance_DA
    _geom_hbond_angle_DHA
    _geom_hbond_publ_flag
    O1W H12 O3W 6_646 0.877(12) 1.801(12) 2.675(2) 174.2(14) yes
    O1W H13 O2W 4_575 0.884(12) 1.790(12) 2.6744(18) 178.7(16) yes
    O2W H14 O1 . 0.878(13) 1.959(12) 2.827(2) 170.1(13) yes
    O2W H15 O2 4_574 0.882(14) 1.906(14) 2.765(2) 164.2(14) yes
    O3W H16 O1 . 0.873(13) 1.908(13) 2.769(3) 168.9(14) yes
    O3W H17 O3 4_574 0.887(11) 2.109(11) 2.958(2) 159.9(15) yes
    C1 H1 O1W 2_656 0.9300 2.5400 3.0860(15) 117.00 yes
    C11 H11 N1 1_565 0.9300 2.5800 3.1974(15) 124.00 yes
    C11 H11 O3 6_656 0.9300 2.4600 3.209(2) 137.00 yes
_iucr_refine_instructions_details
;
TITL la25 in C 2/c
CELL  0.71073  18.6093  11.5447  12.1216   90.000   95.625   90.000
ZERR     4.00   0.0019   0.0013   0.0013    0.000    0.004    0.000
LATT   7
SYMM  - X,   Y, 1/2 - Z
SFAC  C    H    N    O    CO
UNIT  80   112  24   48   4
MOVE 0 0.5 0.5
MERG   2
OMIT     0   0   2
OMIT     4   0   0
OMIT     0   2   0
DFIX     0.900   0.010 O1W H12
DFIX     0.900   0.010 O1W H13
DANG     1.400   0.020 H12 H13
DFIX     0.900   0.010 O2W H14
DFIX     0.900   0.010 O2W H15
DANG     1.400   0.020 H14 H15
DFIX     0.900   0.010 O3W H16
DFIX     0.900   0.010 O3W H17
DANG     1.400   0.020 H16 H17
FMAP   2
PLAN   25
SIZE     0.15   0.12   0.10
ACTA
WPDB  -2
L.S.  15
WGHT    0.041100    2.460900
EXTI    0.005765
FVAR       0.10172
C1    1    0.592316    0.209616    0.047987    11.00000    0.01826    0.03691 =
         0.02381   -0.00237    0.00530   -0.00314
AFIX  43
H1    2    0.548443    0.181730    0.015157    11.00000   -1.20000
AFIX   0
C2    1    0.650749    0.210189   -0.014396    11.00000    0.02077    0.04565 =
         0.02031   -0.00537    0.00616   -0.00383
AFIX  43
H2    2    0.645339    0.183463   -0.087114    11.00000   -1.20000
AFIX   0
C3    1    0.717656    0.250679    0.031403    11.00000    0.01749    0.02101 =
         0.02149   -0.00017    0.00751   -0.00015
C4    1    0.720317    0.291636    0.139517    11.00000    0.02126    0.03773 =
         0.02907   -0.01306    0.00950   -0.00804
AFIX  43
H4    2    0.763225    0.321589    0.173812    11.00000   -1.20000
AFIX   0
C5    1    0.659249    0.288046    0.196528    11.00000    0.02456    0.03412 =
         0.02784   -0.01245    0.01156   -0.00687
AFIX  43
H5    2    0.662876    0.315683    0.268926    11.00000   -1.20000
AFIX   0
C6    1    0.481572    0.493019    0.337308    11.00000    0.03212    0.01603 =
         0.02185    0.00094    0.00896   -0.00128
AFIX  43
H6    2    0.468754    0.452627    0.398807    11.00000   -1.20000
AFIX   0
C7    1    0.480672    0.612964    0.340476    11.00000    0.03436    0.01603 =
         0.02205   -0.00224    0.00993   -0.00155
AFIX  43
H7    2    0.467227    0.651309    0.402723    11.00000   -1.20000
AFIX   0
C8    1    0.500000    0.675645    0.250000    10.50000    0.02097    0.01346 =
         0.02273    0.00000    0.00422    0.00000
C9    1    0.500000    0.804350    0.250000    10.50000    0.02319    0.01324 =
         0.02111    0.00000    0.00319    0.00000
C10   1    0.556756    0.867523    0.213250    11.00000    0.02569    0.01609 =
         0.04008    0.00210    0.01358    0.00274
AFIX  43
H10   2    0.595481    0.829404    0.186400    11.00000   -1.20000
AFIX   0
C11   1    0.555279    0.987773    0.216871    11.00000    0.02562    0.01682 =
         0.04277    0.00357    0.01330   -0.00009
AFIX  43
H11   2    0.594819    1.028023    0.195117    11.00000   -1.20000
AFIX   0
N1    3    0.595376    0.246974    0.153034    11.00000    0.01877    0.01673 =
         0.02398   -0.00022    0.00835   -0.00010
N2    3    0.500000    0.432056    0.250000    10.50000    0.02325    0.01362 =
         0.02320    0.00000    0.00596    0.00000
N3    3    0.500000    1.049171    0.250000    10.50000    0.02220    0.01476 =
         0.02824    0.00000    0.00458    0.00000
N4    3    0.727259    0.550386    0.267692    11.00000    0.04096    0.05530 =
         0.03414   -0.00775    0.00174   -0.01928
O1    4    0.732507    0.587839    0.172349    11.00000    0.09515    0.12017 =
         0.03719    0.00489    0.00557   -0.03856
O2    4    0.672342    0.574229    0.313453    11.00000    0.04353    0.07413 =
         0.07293    0.00111    0.01440   -0.00135
O1W   4    0.565260    0.241919    0.398871    11.00000    0.02365    0.02897 =
         0.02553    0.00147    0.00141    0.00016
O3    4    0.775689    0.491563    0.315679    11.00000    0.04552    0.07333 =
         0.06320   -0.01584   -0.00570    0.00229
O2W   4    0.633399    0.568286   -0.019009    11.00000    0.05540    0.06759 =
         0.04021    0.00386    0.00149    0.02824
O3W   4    0.844375    0.568534    0.038763    11.00000    0.06453    0.07312 =
         0.07258   -0.02374    0.00647   -0.02753
CO1   5    0.500000    0.242382    0.250000    10.50000    0.01638    0.01317 =
         0.01934    0.00000    0.00569    0.00000
H12   2    0.593042    0.183978    0.422863    11.00000   -1.50000
H13   2    0.587757    0.305097    0.425011    11.00000   -1.50000
H14   2    0.667634    0.578634    0.035313    11.00000   -1.50000
H15   2    0.654224    0.527157   -0.068398    11.00000   -1.50000
H16   2    0.812388    0.568200    0.086771    11.00000   -1.50000
H17   2    0.819183    0.567865   -0.027334    11.00000   -1.50000
HKLF 4
REM  la25 in C 2/c
REM R1 =  0.0297 for   3660 Fo > 4sig(Fo)  and  0.0327 for all   3942 data
REM    198 parameters refined using      9 restraints
END
WGHT      0.0411      2.4609
REM Highest difference peak  0.401,  deepest hole -0.478,  1-sigma level  0.057
Q1    1   0.5000  0.7457  0.2500  10.50000  0.05    0.40
Q2    1   0.8245  0.6286  0.0054  11.00000  0.05    0.39
Q3    1   0.7193  0.2769  0.0829  11.00000  0.05    0.39
Q4    1   0.7869  0.5335  0.2019  11.00000  0.05    0.39
Q5    1   0.5274  0.8374  0.2319  11.00000  0.05    0.38
Q6    1   0.4831  0.5558  0.3334  11.00000  0.05    0.38
Q7    1   0.7420  0.4950  0.3626  11.00000  0.05    0.37
Q8    1   0.6670  0.6163 -0.0227  11.00000  0.05    0.36
Q9    1   0.4916  0.6454  0.2974  11.00000  0.05    0.35
Q10   1   0.6211  0.2153  0.0165  11.00000  0.05    0.35
Q11   1   0.6853  0.2359  0.0078  11.00000  0.05    0.35
Q12   1   0.5000  0.3792  0.2500  10.50000  0.05    0.34
Q13   1   0.6910  0.2885  0.1692  11.00000  0.05    0.32
Q14   1   0.5238  1.0207  0.2335  11.00000  0.05    0.30
Q15   1   0.7500  0.2500  0.0000  10.50000  0.05    0.30
Q16   1   0.5000  1.1108  0.2500  10.50000  0.05    0.29
Q17   1   0.6776  0.5801  0.2291  11.00000  0.05    0.29
Q18   1   0.5530  0.9281  0.2086  11.00000  0.05    0.29
Q19   1   0.5130  0.4651  0.2110  11.00000  0.05    0.28
Q20   1   0.6273  0.2602  0.1756  11.00000  0.05    0.25
Q21   1   0.5972  0.2262  0.1036  11.00000  0.05    0.25
Q22   1   0.5686  0.2304  0.1825  11.00000  0.05    0.18
Q23   1   0.5325  0.9954  0.1828  11.00000  0.05    0.18
Q24   1   0.5300  0.1954  0.2408  11.00000  0.05    0.16
Q25   1   0.6382  0.5376  0.0068  11.00000  0.05    0.16
;
