# Supplementary material for: Poly[[diaqua­bis­(μ2-4,4′-bipyrid­yl)cobalt(II)] dinitrate tetra­hydrate]
Source: Acta Crystallogr Sect E Struct Rep Online. 2013 Mar 2;69(Pt 4):m177–8. doi: 10.1107/S1600536813005230 (PMC3629466; doi:10.1107/S1600536813005230)
Supplement: Supplementary file 2 [file e-69-0m177-Isup2.hkl]

#
# h,k,l, Fc-squared, Fo-squared, sigma(Fo-squared) and status flag
#
data_I
_shelx_title ' la25 in C 2/c'
_shelx_refln_list_code          4
_shelx_F_calc_maximum      392.11
_exptl_crystal_F_000      1252.00
_reflns_d_resolution_high  0.6999
 
loop_
 _symmetry_equiv_pos_as_xyz
 'x, y, z'
 '-x, y, -z+1/2'
 'x+1/2, y+1/2, z'
 '-x+1/2, y+1/2, -z+1/2'
 '-x, -y, -z'
 'x, -y, z-1/2'
 '-x+1/2, -y+1/2, -z'
 'x+1/2, -y+1/2, z-1/2'
 
_cell_length_a    18.6093
_cell_length_b    11.5447
_cell_length_c    12.1216
_cell_angle_alpha  90.000
_cell_angle_beta   95.625
_cell_angle_gamma  90.000
 
_shelx_F_squared_multiplier     1.000
 
loop_
 _refln_index_h
 _refln_index_k
 _refln_index_l
 _refln_F_squared_calc
 _refln_F_squared_meas
 _refln_F_squared_sigma
 _refln_observed_status
   6   0   0    15123.56    16255.98    247.68 o
   8   0   0    14613.08    14877.56    116.21 o
  10   0   0     1611.96     1714.55     13.85 o
  12   0   0    16766.26    16573.93    131.07 o
  14   0   0    18020.92    18115.04    143.34 o
  16   0   0       26.79       38.37      3.03 o
  18   0   0    10723.41    11012.40     98.79 o
  20   0   0     1728.77     1599.49     18.65 o
  22   0   0     2449.64     2415.91     29.86 o
  24   0   0       97.28       95.74      8.20 o
  26   0   0       52.92       51.23     10.63 o
   3   1   0      218.71      220.36      3.56 o
   5   1   0     8547.25     8349.26     52.19 o
   7   1   0     5938.21     6476.23     34.34 o
   9   1   0     3385.14     3516.62     20.35 o
  11   1   0       55.51      101.73      2.23 o
  13   1   0        9.02       -0.71      1.30 o
  15   1   0      359.95      327.74      4.20 o
  17   1   0       15.58        7.52      1.91 o
  19   1   0     1095.50     1185.88     11.18 o
  21   1   0      379.26      328.34      6.26 o
  23   1   0        0.70       -0.99      3.82 o
  25   1   0        1.96       -4.30      5.19 o
   2   2   0    21207.18    20210.34    237.81 o
   4   2   0     1080.21     1255.11      7.40 o
   6   2   0      217.19      181.14      1.89 o
   8   2   0       85.47       56.28      1.23 o
  10   2   0    10704.55    11115.58     59.15 o
  12   2   0     6534.76     6544.87     34.12 o
  14   2   0     5188.69     5090.52     27.17 o
  16   2   0       38.78       47.05      2.11 o
  18   2   0     1373.80     1347.19     11.86 o
  20   2   0     2592.95     2631.08     20.63 o
  22   2   0      594.45      592.57      8.49 o
  24   2   0      566.65      523.09     12.82 o
  26   2   0      241.92      241.33      9.73 o
   1   3   0     2230.92     2234.89     15.83 o
   3   3   0     1219.73     1275.38      7.88 o
   5   3   0     3182.88     3446.35     20.42 o
   7   3   0     1566.80     1676.50      9.20 o
   9   3   0       34.84       35.93      1.44 o
  11   3   0     1141.27     1102.85      8.23 o
  13   3   0       28.71       40.66      1.63 o
  15   3   0       60.75       66.87      2.03 o
  17   3   0        2.11       -1.51      1.80 o
  19   3   0       67.72       97.31      3.40 o
  21   3   0      168.74      203.71      5.54 o
  23   3   0       23.16       17.36      4.18 o
  25   3   0        0.95       -4.80      5.19 o
   0   4   0    70274.02    63417.46    602.05 o
   2   4   0     4970.29     4479.84     26.01 o
   4   4   0     6737.11     6905.83     40.06 o
   6   4   0      162.72      299.54      3.18 o
   8   4   0     3522.29     3470.56     19.97 o
  10   4   0     5749.55     6024.06     31.09 o
  12   4   0     3453.64     3422.68     19.25 o
  14   4   0     6336.44     6338.22     34.78 o
  16   4   0       72.30       68.67      2.48 o
  18   4   0     2823.33     2757.40     21.05 o
  20   4   0      900.33      904.78     10.18 o
  22   4   0     1057.95     1094.11     11.90 o
  24   4   0      154.63      143.35      9.21 o
   1   5   0     8377.40     8962.79     51.49 o
   3   5   0       31.19       28.14      0.97 o
   5   5   0       88.08       98.37      1.84 o
   7   5   0       52.96       43.53      1.25 o
   9   5   0     1370.68     1417.56      9.10 o
  11   5   0       24.15       38.87      1.59 o
  13   5   0      740.21      664.03      6.88 o
  15   5   0      151.74      125.79      4.80 o
  17   5   0      105.12       75.71      3.40 o
  19   5   0       25.47       20.34      3.24 o
  21   5   0      718.36      692.10     12.35 o
  23   5   0       90.76       96.85      9.61 o
  25   5   0        1.11       -3.97      6.47 o
   0   6   0    30185.32    29060.35    250.19 o
   2   6   0      288.46      334.70      2.86 o
   4   6   0      118.94       76.67      1.79 o
   6   6   0     4555.60     3863.88     23.17 o
   8   6   0     2165.75     2191.09     12.00 o
  10   6   0     2608.90     2658.81     17.68 o
  12   6   0     4843.89     4878.20     31.48 o
  14   6   0     2537.63     2633.29     19.64 o
  16   6   0      408.30      413.32      6.69 o
  18   6   0     1103.69     1183.97     12.37 o
  20   6   0      326.43      326.17      8.55 o
  22   6   0      642.82      692.81     14.77 o
  24   6   0      393.22      423.28     15.28 o
   1   7   0      396.47      396.92      3.26 o
   3   7   0     4294.79     4620.38     25.85 o
   5   7   0       51.02      122.22      2.12 o
   7   7   0     4320.28     4498.24     30.31 o
   9   7   0      321.43      367.16      4.51 o
  11   7   0     4494.85     4443.91     28.70 o
  13   7   0       97.34      144.72      4.06 o
  15   7   0      180.10      186.26      4.87 o
  17   7   0      518.79      538.87      8.71 o
  19   7   0        0.76        4.86      3.33 o
  21   7   0      241.76      276.91     10.35 o
  23   7   0       40.45       39.08      7.15 o
   0   8   0     3015.47     3819.15     30.59 o
   2   8   0     9350.47     8816.14     57.23 o
   4   8   0     6028.58     6204.49     38.33 o
   6   8   0      646.05      611.36      5.20 o
   8   8   0       51.87       53.73      1.96 o
  10   8   0     1214.76     1220.83     11.96 o
  12   8   0       38.66       51.40      3.83 o
  14   8   0      654.68      598.07     10.19 o
  16   8   0      530.77      527.36      8.44 o
  18   8   0      619.40      626.70     13.42 o
  20   8   0      116.98      101.75      7.84 o
  22   8   0       22.03       24.70      6.73 o
   1   9   0     1190.75     1252.68      9.35 o
   3   9   0       83.76       92.84      2.56 o
   5   9   0       71.04       49.34      1.67 o
   7   9   0      221.59      220.03      3.79 o
   9   9   0      142.41      160.26      4.74 o
  11   9   0       35.57       52.08      3.83 o
  13   9   0      342.92      322.62      9.90 o
  15   9   0      662.24      691.20     14.70 o
  17   9   0      771.44      784.28     13.56 o
  19   9   0      293.80      259.47     11.83 o
  21   9   0      647.34      677.43     17.35 o
   0  10   0     1570.04     1832.51     20.10 o
   2  10   0     1488.69     1642.22     13.03 o
   4  10   0      778.75      772.63      7.15 o
   6  10   0       62.09       79.67      2.37 o
   8  10   0      770.77      815.51     10.95 o
  10  10   0     1666.07     1710.26     24.64 o
  12  10   0      586.48      611.53     27.09 o
  14  10   0      985.34     1078.30     18.74 o
  16  10   0     1394.65     1419.68     19.34 o
  18  10   0      789.12      763.66     13.89 o
  20  10   0      343.10      337.61     13.21 o
   1  11   0     2323.13     2156.56     19.89 o
   3  11   0     1749.09     1558.42     16.39 o
   5  11   0      397.33      350.82      7.96 o
   7  11   0      971.48      924.01     11.71 o
   9  11   0      212.69      199.51      7.43 o
  11  11   0      933.43      946.04     25.16 o
  13  11   0      413.28      400.89     10.88 o
  15  11   0      805.36      764.12     13.00 o
  17  11   0       84.01       80.99      5.37 o
  19  11   0      196.53      193.60      9.89 o
   0  12   0     1690.45     1549.11     20.89 o
   2  12   0     1150.13     1135.67     11.49 o
   4  12   0     1082.10     1103.46     12.83 o
   6  12   0      351.14      282.24      5.89 o
   8  12   0      387.04      387.20      9.06 o
  10  12   0     1198.94     1145.59     18.05 o
  12  12   0      419.85      425.05     10.88 o
  14  12   0      417.96      396.11      9.39 o
  16  12   0      468.62      474.41     10.51 o
  18  12   0      307.78      315.32     14.50 o
   1  13   0      296.67      301.32      4.80 o
   3  13   0      177.65      191.14      8.22 o
   5  13   0       65.86       60.55      2.94 o
   7  13   0       15.46       17.79      3.22 o
   9  13   0       46.45       38.34      3.93 o
  11  13   0        8.61        1.77      3.93 o
  13  13   0       92.12      101.96      8.55 o
  15  13   0       41.09       39.57      4.55 o
   2  14   0      674.46      628.80     15.48 o
   4  14   0      843.11      806.00     18.38 o
   6  14   0       70.06       91.83      6.77 o
   8  14   0      618.46      660.65     18.38 o
  10  14   0     1405.64     1485.54     37.28 o
  12  14   0      336.07      355.67     11.27 o
   5  15   0      310.83      320.04     11.60 o
   7  15   0      343.26      364.40     17.40 o
   9  15   0      486.71      521.35     11.63 o
 -25   1   1      101.06      104.33      9.67 o
 -23   1   1      342.40      331.02     13.21 o
 -21   1   1     1080.25     1049.77      9.98 o
 -19   1   1     3811.71     3952.36     28.86 o
 -17   1   1     3531.36     3456.12     20.19 o
 -15   1   1       14.64       11.96      1.53 o
 -13   1   1     2791.71     2835.80     15.75 o
 -11   1   1     3047.50     2923.38     15.26 o
  -9   1   1     7938.40     8269.63     42.41 o
  -7   1   1     8263.01     8343.38     44.40 o
  -5   1   1     1160.21     1173.94      5.83 o
  -3   1   1     4363.24     4299.44     28.58 o
   3   1   1      549.50      511.41      5.64 o
   5   1   1      300.29      362.16      2.72 o
   7   1   1       97.91       25.03      1.41 o
   9   1   1     1886.23     1745.23     12.06 o
  11   1   1    10404.51    10794.41     67.50 o
  13   1   1     7140.67     7240.75     46.11 o
  15   1   1     4930.13     4820.55     28.53 o
  17   1   1      519.88      498.05      5.47 o
  19   1   1      669.71      626.76      8.35 o
  21   1   1      224.49      224.69      5.78 o
  23   1   1     1095.27     1164.87     14.44 o
  25   1   1      530.37      515.17     13.54 o
 -26   2   1        0.30       -2.90      5.19 o
 -24   2   1        1.47       -0.37      4.63 o
 -22   2   1        0.50        0.71      3.17 o
 -20   2   1        0.13       -2.33      2.33 o
 -18   2   1       20.70       11.57      2.24 o
 -16   2   1      507.74      538.63      5.09 o
 -14   2   1      201.12      168.93      3.18 o
 -12   2   1      629.26      668.24      5.08 o
 -10   2   1      170.69      106.58      1.97 o
  -8   2   1     1452.18     1438.46      7.82 o
  -6   2   1     3922.24     4346.54     20.71 o
  -4   2   1      405.87      429.55      2.62 o
  -2   2   1     4726.72     4904.04     40.47 o
   0   2   1     5090.60     5225.44     96.16 o
   2   2   1      929.56      936.79      6.54 o
   4   2   1     8859.77     8714.67     48.12 o
   6   2   1       20.74       23.55      1.52 o
   8   2   1      629.06      725.92      4.68 o
  10   2   1     4082.83     4553.71     27.53 o
  12   2   1      882.46      937.74      7.70 o
  14   2   1       85.08       65.45      2.21 o
  16   2   1      115.80      109.75      2.67 o
  18   2   1       20.27       11.13      2.47 o
  20   2   1      517.59      560.56      7.60 o
  22   2   1       90.96      108.07      3.99 o
  24   2   1       10.59        6.30      5.19 o
  26   2   1       12.34        7.30      5.52 o
 -25   3   1       73.99       70.26      6.31 o
 -23   3   1       68.16       74.56      4.04 o
 -21   3   1      354.22      377.30      6.72 o
 -19   3   1     2266.33     2154.60     17.25 o
 -17   3   1     4902.43     5031.08     28.42 o
 -15   3   1     2161.50     2174.61     13.97 o
 -13   3   1     5318.36     5055.63     27.87 o
 -11   3   1      246.98      176.70      2.35 o
  -9   3   1       11.84       36.19      1.14 o
  -7   3   1      345.54      354.83      3.03 o
  -5   3   1    24527.55    23417.90    160.53 o
  -3   3   1      138.15      172.85      4.53 o
  -1   3   1       41.26       36.92      1.49 o
   1   3   1   134038.17   122012.11   2052.51 o
   3   3   1      294.21      325.27      3.50 o
   5   3   1      302.33      271.31      3.29 o
   7   3   1     5348.53     6252.67     45.86 o
   9   3   1     8244.14     7754.77     39.19 o
  11   3   1     1597.54     1668.58     10.15 o
  13   3   1     5124.90     4960.64     28.81 o
  15   3   1     1997.55     1968.98     13.68 o
  17   3   1      234.61      219.20      4.83 o
  19   3   1      259.07      250.83      5.49 o
  21   3   1       78.24       67.50      3.62 o
  23   3   1      803.73      826.98     13.39 o
  25   3   1       50.33       59.92      9.18 o
 -24   4   1       39.70       30.86      7.54 o
 -22   4   1       13.53        8.81      3.61 o
 -20   4   1      461.39      443.17      6.37 o
 -18   4   1       46.88       56.60      2.42 o
 -16   4   1      957.17     1057.01      7.94 o
 -14   4   1      314.99      290.72      3.38 o
 -12   4   1      423.95      394.59      4.30 o
 -10   4   1     5329.86     5058.78     30.63 o
  -8   4   1      387.60      428.72      3.60 o
  -6   4   1      120.06      110.42      2.03 o
  -4   4   1       57.09       38.01      1.51 o
  -2   4   1     7959.44     8482.13     55.13 o
   0   4   1    13328.45    13455.50     87.77 o
   2   4   1    27742.78    26515.58    172.71 o
   4   4   1      549.17      456.75      3.43 o
   6   4   1      102.48      219.53      2.26 o
   8   4   1     1318.93     1320.42      7.95 o
  10   4   1       27.65       31.21      1.20 o
  12   4   1        1.15        0.23      1.32 o
  14   4   1     1110.25     1144.63      8.78 o
  16   4   1      541.86      566.68      5.83 o
  18   4   1      843.19      904.30      9.27 o
  20   4   1      118.43      152.53      6.96 o
  22   4   1      206.08      199.82      6.46 o
  24   4   1        6.72        0.97      6.04 o
 -25   5   1      121.47      126.94      9.21 o
 -23   5   1      369.52      321.00     10.91 o
 -21   5   1     1838.92     1756.04     16.80 o
 -19   5   1     3250.24     3147.71     25.89 o
 -17   5   1     3754.93     3633.65     31.63 o
 -15   5   1     2131.64     2187.95     16.91 o
 -13   5   1     1580.90     1536.00     11.55 o
 -11   5   1     2905.03     2911.85     20.87 o
  -9   5   1     9682.74    10769.58     59.52 o
  -7   5   1     9603.49     8938.35     45.30 o
  -5   5   1      553.01      691.80      4.46 o
  -3   5   1    29953.16    29818.76    212.73 o
  -1   5   1    38544.11    36155.30    235.74 o
   1   5   1    31435.59    33788.31    235.95 o
   3   5   1    13142.01    13014.04     79.39 o
   5   5   1     7084.39     6972.25     49.40 o
   7   5   1     5904.58     6015.33     44.03 o
   9   5   1     2044.89     2166.21     11.88 o
  11   5   1    14089.18    14358.69     72.20 o
  13   5   1     7386.05     7668.75     41.42 o
  15   5   1     6835.60     6639.05     38.12 o
  17   5   1      152.37      148.29      4.78 o
  19   5   1     2137.89     2118.50     18.49 o
  21   5   1      794.52      727.17     10.00 o
  23   5   1      955.24      997.28     17.50 o
  25   5   1      587.91      562.88     17.74 o
 -24   6   1        6.90        4.94      7.73 o
 -22   6   1      104.59       91.55      8.37 o
 -20   6   1      721.22      758.41     10.97 o
 -18   6   1      410.24      362.71      6.88 o
 -16   6   1      697.33      611.32      8.72 o
 -14   6   1      109.37      120.42      4.19 o
 -12   6   1      137.26      113.69      4.80 o
 -10   6   1      554.84      559.37      5.00 o
  -8   6   1       37.21       46.10      1.57 o
  -6   6   1      563.60      570.96      4.01 o
  -4   6   1      194.76      214.96      2.49 o
  -2   6   1       17.80       17.37      1.47 o
   0   6   1       38.66       54.69      1.40 o
   2   6   1     1273.83     1212.91      7.72 o
   4   6   1      534.01      447.42      3.60 o
   6   6   1     4323.52     4562.75     30.66 o
   8   6   1       61.24       62.07      1.93 o
  10   6   1        1.97        2.96      1.25 o
  12   6   1      508.77      582.90      5.61 o
  14   6   1        0.68        3.15      1.93 o
  16   6   1      831.34      776.68      9.85 o
  18   6   1        8.93       -3.33      3.33 o
  20   6   1        0.53        0.23      4.60 o
  22   6   1      410.99      418.53     14.86 o
  24   6   1       25.85       22.52      6.77 o
 -23   7   1      553.41      565.79     40.62 o
 -21   7   1     1988.78     2014.87     23.23 o
 -19   7   1     1557.44     1628.51     17.14 o
 -17   7   1     3113.45     3028.78     30.42 o
 -15   7   1      931.14      969.28     11.14 o
 -13   7   1     2827.76     2895.52     22.91 o
 -11   7   1      735.74      800.52      6.90 o
  -9   7   1     4186.32     3944.34     25.25 o
  -7   7   1     2111.13     2154.05     14.31 o
  -5   7   1     2510.30     2319.29     14.26 o
  -3   7   1     4334.65     4496.38     26.43 o
  -1   7   1     3807.35     3988.35     24.93 o
   1   7   1     6234.16     6574.13     40.32 o
   3   7   1     1257.48     1139.89      7.46 o
   5   7   1      262.26      246.64      2.76 o
   7   7   1      102.61       95.26      2.49 o
   9   7   1     2045.10     2042.26     17.96 o
  11   7   1     3613.02     3690.55     25.93 o
  13   7   1     2320.82     2160.95     17.88 o
  15   7   1     1164.81     1169.14     11.16 o
  17   7   1      643.46      670.44     10.46 o
  19   7   1      620.97      615.40     15.38 o
  21   7   1      533.98      496.87     15.00 o
  23   7   1      641.73      679.15     18.43 o
 -22   8   1       56.83       52.69      6.96 o
 -20   8   1      259.74      276.22      9.95 o
 -18   8   1      119.06      112.58      5.86 o
 -16   8   1       28.44       32.35      4.32 o
 -14   8   1      118.23      121.12      3.79 o
 -12   8   1        2.75       -0.88      1.88 o
 -10   8   1        5.97       -1.65      2.00 o
  -8   8   1       58.99       51.59      2.57 o
  -6   8   1       79.17       85.32      2.28 o
  -4   8   1       42.21       51.07      1.39 o
  -2   8   1      505.58      524.01      4.34 o
   0   8   1     1178.60     1015.32      7.26 o
   2   8   1     2241.39     2591.49     16.60 o
   4   8   1      719.50      677.10      5.37 o
   6   8   1      152.97      173.64      3.15 o
   8   8   1       35.77       18.83      1.73 o
  10   8   1      263.96      232.55      4.48 o
  12   8   1       36.90       48.42      4.63 o
  14   8   1      106.67       91.71      3.63 o
  16   8   1      678.00      662.12     14.70 o
  18   8   1       33.47       35.67      5.78 o
  20   8   1       25.53       12.00      5.78 o
  22   8   1      165.69      184.71      9.89 o
 -21   9   1      810.13      814.51     21.69 o
 -19   9   1      409.69      397.61     10.81 o
 -17   9   1      626.94      692.04     15.29 o
 -15   9   1      414.77      414.25     13.06 o
 -13   9   1      918.71      990.97     14.29 o
 -11   9   1     2556.18     2573.73     24.78 o
  -9   9   1     2924.28     2855.62     24.01 o
  -7   9   1     4192.80     4182.80     28.56 o
  -5   9   1     2997.51     2764.60     19.32 o
  -3   9   1     4215.72     4199.31     28.31 o
  -1   9   1     2424.11     2517.99     18.66 o
   1   9   1     3895.37     3832.44     24.16 o
   3   9   1     1016.52     1011.00      7.44 o
   5   9   1      943.91      996.93      7.97 o
   7   9   1     1793.14     1521.77     13.69 o
   9   9   1     3690.39     3853.89     35.34 o
  11   9   1     6629.67     6508.60     81.48 o
  13   9   1     1741.10     1680.95     20.70 o
  15   9   1     1188.51     1230.51     17.14 o
  17   9   1      306.62      326.89     23.21 o
  19   9   1      219.24      191.58     12.57 o
  21   9   1      168.85      180.34     12.08 o
 -20  10   1      136.12      139.85      8.35 o
 -18  10   1        7.71       13.49      4.55 o
 -16  10   1       95.89       70.97      6.04 o
 -14  10   1        2.03        4.51      3.93 o
 -12  10   1       29.40       36.11      4.40 o
 -10  10   1     2096.90     2080.71     23.07 o
  -8  10   1     1083.73     1032.89     10.10 o
  -6  10   1      686.24      647.52      6.93 o
  -4  10   1      709.37      671.71      7.24 o
  -2  10   1      893.76      945.53      8.19 o
   0  10   1       21.41       14.20      2.50 o
   2  10   1     1201.94     1268.62      9.60 o
   4  10   1      116.98      141.97      3.07 o
   6  10   1       80.65       68.92      2.67 o
   8  10   1     1619.89     1588.51     22.95 o
  10  10   1      802.98      852.86     16.45 o
  12  10   1     1062.64      963.55     17.20 o
  14  10   1      583.09      640.59     11.53 o
  16  10   1      184.31      174.93     11.60 o
  18  10   1      229.67      216.60     17.40 o
  20  10   1       31.81       28.46      6.47 o
 -19  11   1      393.56      448.16     16.76 o
 -17  11   1     1231.18     1280.83     18.16 o
 -15  11   1     1458.31     1530.34     23.85 o
 -13  11   1      598.21      571.63     29.50 o
 -11  11   1      258.10      249.63      7.87 o
  -9  11   1     1822.68     1869.39     20.81 o
  -7  11   1      921.35      848.25     14.46 o
  -5  11   1      206.24      166.30     10.64 o
  -3  11   1     6225.36     6048.35     62.15 o
  -1  11   1     5724.13     5139.38     51.61 o
   1  11   1     3049.24     2831.31     22.90 o
   3  11   1     2342.97     2017.40     18.78 o
   5  11   1     1952.22     1806.19     17.33 o
   7  11   1      629.98      688.84     12.31 o
   9  11   1      759.83      699.21     27.58 o
  11  11   1     2637.22     2519.92     28.37 o
  13  11   1     1024.85     1139.00     16.01 o
  15  11   1     1054.48     1021.42     18.81 o
  17  11   1      581.55      557.22     14.31 o
  19  11   1      719.27      791.29     17.75 o
 -18  12   1      242.03      258.30      9.37 o
 -16  12   1      124.15      130.79      6.96 o
 -14  12   1      383.39      398.60     14.50 o
 -12  12   1      113.97      110.38      6.04 o
 -10  12   1       75.03       82.44      3.58 o
  -8  12   1      233.83      247.51     12.57 o
  -6  12   1      297.26      321.02     12.57 o
  -4  12   1      330.31      346.18     12.57 o
  -2  12   1      344.91      363.60     12.57 o
   0  12   1      895.57      845.88     19.36 o
   2  12   1      193.13      219.54      6.04 o
   4  12   1      305.44      320.34      6.09 o
   6  12   1       17.02       25.11      3.42 o
   8  12   1       30.96       32.57      3.35 o
  10  12   1      367.84      394.79      8.83 o
  12  12   1      260.40      302.17      8.17 o
  14  12   1      189.89      166.26     19.34 o
  16  12   1      154.42      141.24      7.52 o
 -15  13   1      187.66      166.11      6.09 o
 -13  13   1      120.27      120.83     10.63 o
 -11  13   1       38.87       29.96      7.73 o
  -9  13   1      261.18      239.78     13.54 o
  -7  13   1      123.57      107.30      7.73 o
  -5  13   1       57.87       83.13      6.77 o
  -3  13   1      845.03      801.22     19.35 o
  -1  13   1      655.59      619.14     16.45 o
   1  13   1      595.51      644.24     16.44 o
   3  13   1      340.10      370.35     12.57 o
   5  13   1       69.81       60.97      2.94 o
   7  13   1       10.55        8.38      2.79 o
   9  13   1      312.32      348.98      7.62 o
  11  13   1      948.99      926.65     16.07 o
  13  13   1       74.64       78.89     12.57 o
  15  13   1      140.84      159.96      7.43 o
 -14  14   1      333.57      346.15     17.40 o
 -12  14   1      389.27      414.83     17.41 o
 -10  14   1      246.91      282.31     14.50 o
  -8  14   1      214.07      237.83     13.53 o
  -6  14   1      281.61      281.36     13.54 o
  -4  14   1      266.46      252.35     11.60 o
  -2  14   1      439.23      382.97     13.54 o
   0  14   1      263.11      240.75     10.64 o
   2  14   1      165.11      145.01      8.70 o
   4  14   1       15.36       19.33      4.83 o
   6  14   1      105.71       94.73      6.77 o
   8  14   1       85.76       80.28      4.78 o
  10  14   1      237.03      228.61      7.84 o
  12  14   1      215.40      207.89     11.12 o
  -9  15   1      229.60      233.96     13.54 o
  -7  15   1       83.00       84.10      7.73 o
  -5  15   1        6.26       -0.97      5.80 o
  -3  15   1      528.45      473.91     14.51 o
  -1  15   1      299.98      306.50     11.60 o
   1  15   1      470.65      432.29     12.57 o
   3  15   1       57.74       43.50      4.83 o
   5  15   1        9.77        7.73      3.87 o
   7  15   1        7.32       15.46      4.83 o
   9  15   1       14.60        5.80      4.83 o
  -6  16   1      324.99      304.57     12.57 o
  -4  16   1     1285.91     1272.93     27.10 o
 -26   0   2      457.64      472.89     22.24 o
 -24   0   2       20.62        4.83      7.73 o
 -22   0   2     1415.75     1371.37     19.34 o
 -20   0   2     1286.15     1265.66     18.59 o
 -18   0   2    13258.53    13083.77    103.52 o
 -16   0   2     6633.78     6278.26     43.57 o
 -14   0   2       60.33       62.03      2.79 o
 -12   0   2     6380.58     6192.11     46.06 o
 -10   0   2       25.11       39.28      2.04 o
  -8   0   2    34850.44    34708.92    450.80 o
  -6   0   2      245.08      167.88      3.79 o
  -4   0   2   109734.05   110810.38   1865.49 o
  -2   0   2    18004.31    17120.72    395.36 o
   2   0   2    43605.79    46811.54    363.03 o
   4   0   2   153746.84   155235.19   2611.06 o
   6   0   2    31123.20    32163.97    701.92 o
   8   0   2      203.43      153.25      3.73 o
  10   0   2    41647.53    40988.88    473.20 o
  12   0   2    14550.16    14923.70    141.07 o
  14   0   2    10490.67    10594.62     94.50 o
  16   0   2     4928.10     4918.60     46.13 o
  18   0   2     4588.47     4630.22     50.73 o
  20   0   2     1376.68     1314.01     18.99 o
  22   0   2     1702.03     1758.94     24.04 o
  24   0   2     2246.73     2281.87     36.66 o
 -25   1   2       61.14       59.64      7.52 o
 -23   1   2        0.87        0.93      4.63 o
 -21   1   2      375.81      370.56      6.04 o
 -19   1   2       77.57       85.93      3.98 o
 -17   1   2     1005.55      883.98      6.78 o
 -15   1   2     4544.60     4896.05     27.36 o
 -13   1   2        5.30        6.05      1.37 o
 -11   1   2      150.31      214.04      2.87 o
  -9   1   2     2805.51     3062.52     16.38 o
  -7   1   2      254.10      337.60      2.37 o
  -5   1   2     4232.07     4357.27     19.61 o
  -3   1   2     3492.22     3562.25     16.46 o
  -1   1   2       81.00       74.93      1.45 o
   1   1   2      558.74      536.34      4.32 o
   3   1   2     4845.74     4673.04     40.36 o
   5   1   2     9901.12     9438.67     62.35 o
   7   1   2     2270.44     2693.98     16.53 o
   9   1   2     1602.42     1504.27     10.71 o
  11   1   2     2905.22     3271.91     21.73 o
  13   1   2     2311.77     2388.32     16.77 o
  15   1   2      246.55      244.04      4.44 o
  17   1   2       12.20        7.69      2.35 o
  19   1   2       61.94       53.46      3.34 o
  21   1   2        3.34        2.68      2.94 o
  23   1   2      107.47       93.21      5.76 o
  25   1   2        0.12        8.62      5.91 o
 -26   2   2      512.26      447.38     21.76 o
 -24   2   2      435.12      462.02     24.79 o
 -22   2   2      929.84      896.31     11.32 o
 -20   2   2     2453.18     2421.31     17.98 o
 -18   2   2     3105.56     3051.29     19.06 o
 -16   2   2     4972.10     5054.94     29.79 o
 -14   2   2       13.13       29.01      1.53 o
 -12   2   2     1294.62     1393.33      8.03 o
 -10   2   2     5431.40     5206.52     27.15 o
  -8   2   2    14541.72    16625.09     85.27 o
  -6   2   2    55058.04    51238.89    546.59 o
  -4   2   2     2070.49     2084.23     10.53 o
  -2   2   2     4102.53     4541.98     23.06 o
   0   2   2     3503.35     4060.01     23.10 o
   2   2   2    26302.69    27054.16    282.01 o
   4   2   2    14736.89    15496.30    131.86 o
   6   2   2     7074.37     6697.58     38.80 o
   8   2   2     4296.01     3743.80     23.97 o
  10   2   2     1668.77     1669.71     11.83 o
  12   2   2     6871.56     7149.29     45.49 o
  14   2   2     2465.16     2632.86     18.35 o
  16   2   2     1664.95     1611.80     11.88 o
  18   2   2      313.51      309.76      7.78 o
  20   2   2      533.61      523.37      7.29 o
  22   2   2       30.97       24.58      3.13 o
  24   2   2     1951.12     2103.30     28.15 o
 -25   3   2       21.05       11.49      5.37 o
 -23   3   2        0.71       -4.39      4.39 o
 -21   3   2       34.35       37.24      2.81 o
 -19   3   2       22.47       23.82      2.51 o
 -17   3   2       28.44       13.90      1.71 o
 -15   3   2      341.44      239.89      3.47 o
 -13   3   2     1098.63     1079.11      7.18 o
 -11   3   2       76.61       63.21      1.71 o
  -9   3   2      225.93      211.26      2.50 o
  -7   3   2        3.74        2.23      0.90 o
  -5   3   2     1183.30     1142.41      6.44 o
  -3   3   2       64.82       42.55      1.79 o
  -1   3   2     1302.01     1340.07      9.76 o
   1   3   2    14712.45    14746.31     90.69 o
   3   3   2    11917.45    12629.75    105.19 o
   5   3   2        2.19        8.06      0.89 o
   7   3   2      105.01      113.58      2.00 o
   9   3   2        0.63       -1.05      1.05 o
  11   3   2      507.68      567.76      5.84 o
  13   3   2      234.11      257.00      4.00 o
  15   3   2        0.50       -1.86      1.86 o
  17   3   2      801.05      752.92      8.75 o
  19   3   2      466.75      421.59      6.60 o
  21   3   2       21.87       19.94      2.95 o
  23   3   2        0.66        0.23      4.96 o
  25   3   2       30.60       39.02      7.43 o
 -24   4   2       47.74       47.29      5.69 o
 -22   4   2     1203.04     1188.95     13.16 o
 -20   4   2     1533.69     1459.05     16.60 o
 -18   4   2     3525.70     3718.62     32.22 o
 -16   4   2     2514.24     2429.72     17.49 o
 -14   4   2       16.39       16.23      1.83 o
 -12   4   2     1612.03     1619.73     11.85 o
 -10   4   2     1328.83     1342.60     11.24 o
  -8   4   2    15201.95    15082.40     76.32 o
  -6   4   2     8912.00     9387.10     45.63 o
  -4   4   2    16739.35    16693.11     87.88 o
  -2   4   2     1958.02     1715.41     12.00 o
   0   4   2     6104.45     6204.43     40.93 o
   2   4   2    10315.40    10305.98     59.44 o
   4   4   2     1505.36     1348.21      8.51 o
   6   4   2     4877.67     4822.09     28.54 o
   8   4   2     1714.93     1553.52      9.15 o
  10   4   2     5539.69     5604.34     30.35 o
  12   4   2     6264.66     6291.42     35.89 o
  14   4   2     4096.17     4136.19     27.43 o
  16   4   2      709.96      701.64      7.65 o
  18   4   2      151.38      158.31      4.35 o
  20   4   2      482.22      500.25      7.76 o
  22   4   2      427.48      389.41      9.75 o
  24   4   2     1252.29     1390.65     26.67 o
 -25   5   2        1.44       -3.65      6.04 o
 -23   5   2       86.31       86.71      5.39 o
 -21   5   2       24.82       21.17      3.34 o
 -19   5   2      360.64      357.26      7.57 o
 -17   5   2     1192.38     1132.20     12.72 o
 -15   5   2      206.59      186.76      4.61 o
 -13   5   2       14.51       20.98      1.78 o
 -11   5   2       37.44       29.06      1.57 o
  -9   5   2     1437.98     1423.70      8.64 o
  -7   5   2      213.62      247.56      2.32 o
  -5   5   2     1189.22     1222.48      7.97 o
  -3   5   2     2330.63     2489.41     15.30 o
  -1   5   2       34.91       30.77      1.75 o
   1   5   2      151.62      145.07      2.42 o
   3   5   2      862.67      999.78      6.51 o
   5   5   2     9778.20    10168.85     55.68 o
   7   5   2     2335.13     2661.40     15.51 o
   9   5   2      777.89      955.03      6.33 o
  11   5   2      527.90      458.37      4.10 o
  13   5   2      205.50      231.48      3.66 o
  15   5   2       31.61       27.03      1.95 o
  17   5   2     1089.82     1080.83     10.21 o
  19   5   2        7.90        8.29      2.80 o
  21   5   2        8.26       13.93      3.34 o
  23   5   2      313.89      375.62     19.03 o
 -24   6   2      409.87      402.53     14.99 o
 -22   6   2      623.22      654.18     11.01 o
 -20   6   2     1723.44     1775.36     16.79 o
 -18   6   2     1664.13     1675.32     17.04 o
 -16   6   2     1237.88     1382.62     14.35 o
 -14   6   2       29.15       16.77      2.42 o
 -12   6   2     2121.94     2284.97     16.88 o
 -10   6   2     3823.38     3726.47     22.86 o
  -8   6   2     9894.31     9470.37     50.12 o
  -6   6   2     8914.33     9071.99     50.07 o
  -4   6   2     5363.97     5286.69     42.29 o
  -2   6   2     8463.30     8235.98     64.70 o
   0   6   2       13.25       20.82      2.66 o
   2   6   2     1395.94     1136.63      7.75 o
   4   6   2     3536.69     3257.24     20.53 o
   6   6   2      607.83      721.00      5.03 o
   8   6   2      491.12      343.03      3.31 o
  10   6   2     7440.40     7500.63     41.98 o
  12   6   2     7024.45     7063.50     44.90 o
  14   6   2      613.40      626.67      5.74 o
  16   6   2      724.88      776.50      7.63 o
  18   6   2        9.34        6.53      3.84 o
  20   6   2       94.00       86.59      4.71 o
  22   6   2      369.00      414.47     14.69 o
  24   6   2      678.00      707.80     18.86 o
 -23   7   2      107.40      128.88      7.38 o
 -21   7   2       65.34       79.71      8.37 o
 -19   7   2       39.92       28.65      3.92 o
 -17   7   2      174.37      171.14      8.89 o
 -15   7   2      985.43     1062.28     11.92 o
 -13   7   2     2540.53     2528.32     18.83 o
 -11   7   2        5.13        7.06      1.79 o
  -9   7   2     3358.10     3498.79     21.33 o
  -7   7   2     2172.32     2075.36     12.38 o
  -5   7   2      595.70      684.07      6.84 o
  -3   7   2     1944.67     1947.39     16.92 o
  -1   7   2       85.86       83.68      3.00 o
   1   7   2     3743.62     3848.48     35.06 o
   3   7   2     8162.96     8160.83     53.51 o
   5   7   2      191.99      191.76      2.88 o
   7   7   2     3047.94     3050.97     21.04 o
   9   7   2     2401.21     2274.02     24.39 o
  11   7   2     3017.58     3065.70     23.72 o
  13   7   2      272.15      308.02      6.58 o
  15   7   2     1012.74     1035.36     12.91 o
  17   7   2      522.31      522.80     13.68 o
  19   7   2      464.34      410.99     20.31 o
  21   7   2        1.20        3.52      5.78 o
  23   7   2       95.11      104.23      8.52 o
 -22   8   2       30.17       29.81      5.39 o
 -20   8   2      732.34      734.68     14.21 o
 -18   8   2       93.94       85.34      6.42 o
 -16   8   2      516.04      495.88      8.95 o
 -14   8   2       73.55       43.58      3.19 o
 -12   8   2       28.06       34.40      2.30 o
 -10   8   2      330.99      355.76      4.49 o
  -8   8   2      327.09      453.70      4.91 o
  -6   8   2      314.74      308.38      6.01 o
  -4   8   2       15.36       19.51      2.37 o
  -2   8   2     1281.26     1490.64     17.53 o
   0   8   2     4715.31     4323.33     38.89 o
   2   8   2     9217.47     9187.44     64.53 o
   4   8   2       48.21       40.95      1.47 o
   6   8   2     1324.07     1330.81      9.49 o
   8   8   2      929.13     1091.91      8.93 o
  10   8   2      657.88      651.39      7.28 o
  12   8   2     1240.50     1175.61     15.84 o
  14   8   2     1140.49     1257.32     20.87 o
  16   8   2      451.21      475.15     12.99 o
  18   8   2       18.10       14.98      5.47 o
  20   8   2      539.16      571.49     16.06 o
  22   8   2      226.10      180.93     16.92 o
 -21   9   2      335.33      300.59     10.52 o
 -19   9   2     1303.16     1397.27     24.20 o
 -17   9   2     1505.37     1502.91     24.54 o
 -15   9   2     1190.90     1151.47     16.48 o
 -13   9   2      675.90      694.16     11.39 o
 -11   9   2      310.00      329.57      6.13 o
  -9   9   2      938.53      940.54      8.69 o
  -7   9   2      213.41      228.05      5.48 o
  -5   9   2     1493.77     1487.32     15.62 o
  -3   9   2      674.50      666.69      7.68 o
  -1   9   2      600.33      562.81      7.49 o
   1   9   2       57.23       30.55      2.65 o
   3   9   2      600.83      665.64      5.31 o
   5   9   2      699.73      711.90      6.27 o
   7   9   2      577.73      556.37      6.13 o
   9   9   2        1.54        7.21      2.11 o
  11   9   2       26.92       37.57      4.83 o
  13   9   2       85.62      111.16      6.15 o
  15   9   2       10.85        7.25      4.78 o
  17   9   2      429.16      389.11     12.31 o
  19   9   2        1.83        9.67      5.78 o
  21   9   2      126.30      120.60     12.08 o
 -20  10   2     1953.47     1918.57     25.41 o
 -18  10   2      925.47      963.01     18.58 o
 -16  10   2     1011.16     1031.98     18.59 o
 -14  10   2      672.98      718.63     13.71 o
 -12  10   2     1341.71     1378.01     16.44 o
 -10  10   2     2817.23     2950.68     27.59 o
  -8  10   2     2651.70     2596.00     29.67 o
  -6  10   2     3292.40     3262.18     36.07 o
  -4  10   2      796.53      776.22     11.35 o
  -2  10   2     3260.11     3408.77     40.82 o
   0  10   2      747.55      726.98     10.59 o
   2  10   2      973.63     1053.93     11.60 o
   4  10   2      604.72      639.47      5.69 o
   6  10   2       50.54       61.98      2.58 o
   8  10   2      639.99      634.91      8.20 o
  10  10   2      672.36      712.86     25.64 o
  12  10   2     3129.86     3144.88     42.22 o
  14  10   2      106.23      106.87      6.84 o
  16  10   2      170.59      200.69     10.25 o
  18  10   2        4.55        7.73      5.47 o
  20  10   2      276.30      266.52     12.63 o
 -19  11   2      283.28      297.46     11.09 o
 -17  11   2      240.27      250.28      9.65 o
 -15  11   2      356.59      393.16     10.37 o
 -13  11   2        2.40        3.51      5.80 o
 -11  11   2      318.67      311.36     15.47 o
  -9  11   2      294.86      339.40     14.50 o
  -7  11   2      912.98      938.82     23.23 o
  -5  11   2      485.13      453.77     10.58 o
  -3  11   2     1305.91     1260.67     19.86 o
  -1  11   2     1090.86     1007.91     23.24 o
   1  11   2      680.90      506.04     15.48 o
   3  11   2     1705.26     1622.31     32.95 o
   5  11   2      851.13      792.93      9.97 o
   7  11   2      778.21      718.38      9.97 o
   9  11   2      598.30      581.60     14.51 o
  11  11   2     1538.77     1552.45     23.62 o
  13  11   2      320.57      331.42     15.47 o
  15  11   2      558.70      558.75     13.68 o
  17  11   2      465.68      477.36     13.68 o
  19  11   2      137.39      114.65      8.20 o
 -18  12   2      130.86      122.20      6.59 o
 -16  12   2      299.58      316.29     16.44 o
 -14  12   2       28.91       30.93      8.70 o
 -12  12   2      309.84      325.85     16.44 o
 -10  12   2      556.59      521.35     18.38 o
  -8  12   2     1553.84     1511.06     32.93 o
  -6  12   2     1024.11     1029.90     25.17 o
  -4  12   2      294.84      248.50     12.57 o
  -2  12   2     1970.99     1904.77     38.77 o
   0  12   2      537.45      595.85     16.44 o
   2  12   2     1211.22     1170.62     26.14 o
   4  12   2      321.89      315.23     12.57 o
   6  12   2      317.41      324.02      6.10 o
   8  12   2      466.75      437.15      9.76 o
  10  12   2     1694.71     1645.87     24.63 o
  12  12   2     1546.23     1474.68     22.93 o
  14  12   2      216.56      211.98      9.89 o
  16  12   2      276.55      294.11     14.02 o
 -15  13   2       13.61        4.83      7.73 o
 -13  13   2       31.44       20.30      8.70 o
 -11  13   2       36.61       29.00      7.73 o
  -9  13   2      112.29       97.63      8.70 o
  -7  13   2       30.99       16.43      5.80 o
  -5  13   2       98.19       81.20      7.73 o
  -3  13   2      144.67      113.11      8.70 o
  -1  13   2       89.29       79.26      6.77 o
   1  13   2      185.25      216.56     11.60 o
   3  13   2       52.93       42.53      5.80 o
   5  13   2       16.81       12.57      5.80 o
   7  13   2       35.96       32.00      3.36 o
   9  13   2      160.78      143.67      9.67 o
  11  13   2       31.59       27.39      4.40 o
  13  13   2       61.62       65.08      5.78 o
  15  13   2       63.98       64.72      6.15 o
 -12  14   2      261.12      258.14     16.44 o
 -10  14   2      590.80      610.32     20.31 o
  -8  14   2     1402.88     1474.63     33.89 o
  -6  14   2     1103.28     1150.83     27.10 o
  -4  14   2      199.07      217.52     12.57 o
  -2  14   2      712.93      665.59     18.38 o
   0  14   2      252.87      220.44     11.60 o
   2  14   2      600.78      600.68     17.41 o
   4  14   2       53.97       44.46      6.77 o
   6  14   2      233.93      208.83     11.60 o
   8  14   2      809.52      863.02     22.25 o
  10  14   2      714.22      751.72     13.63 o
  12  14   2     1476.35     1462.07     22.24 o
  -9  15   2      275.76      270.72     15.47 o
  -7  15   2      589.32      637.40     19.34 o
  -5  15   2      542.72      579.34     18.38 o
  -3  15   2      198.76      180.78     11.60 o
  -1  15   2      112.97      103.43      7.73 o
   1  15   2      140.89      119.87      7.73 o
   3  15   2        5.09       10.63      5.80 o
   5  15   2      127.76      119.87      7.73 o
   7  15   2      415.87      434.19     14.51 o
   9  15   2      534.19      550.30     16.44 o
  -4  16   2      282.15      315.19     14.50 o
  -2  16   2     1035.31     1044.17     24.19 o
   0  16   2      832.83      844.62     20.32 o
   2  16   2     1593.09     1636.54     32.92 o
   4  16   2      806.16      908.43     21.28 o
 -25   1   3     1130.78     1134.31     32.91 o
 -23   1   3      323.79      297.93      8.79 o
 -21   1   3     1460.52     1486.97     12.49 o
 -19   1   3      794.29      784.50      7.14 o
 -17   1   3     1825.20     1749.20     11.36 o
 -15   1   3     1662.03     1733.23     10.96 o
 -13   1   3       11.19       22.55      1.57 o
 -11   1   3     4602.00     4807.19     22.75 o
  -9   1   3     4202.18     4330.53     20.35 o
  -7   1   3    36249.60    36819.55    275.49 o
  -5   1   3    38397.86    36945.98    350.70 o
  -3   1   3     6610.05     6756.44     30.47 o
  -1   1   3     2749.34     2896.49     14.21 o
   1   1   3      121.45      171.90      1.76 o
   3   1   3     5423.10     5761.36     29.45 o
   5   1   3      320.72      193.04      2.45 o
   7   1   3    23519.12    23175.15    193.61 o
   9   1   3     1415.27     1154.69      8.70 o
  11   1   3     3183.12     3103.11     20.80 o
  13   1   3     2259.29     2271.47     16.08 o
  15   1   3      663.93      722.98      7.18 o
  17   1   3      146.42      118.81      6.61 o
  19   1   3      405.01      441.25      7.41 o
  21   1   3      251.11      281.73      7.94 o
  23   1   3      102.36       76.25      5.54 o
  25   1   3     1281.10     1393.69     22.34 o
 -26   2   3       43.34       52.19      7.52 o
 -24   2   3      141.17      130.04     15.61 o
 -22   2   3       40.14       48.18      3.21 o
 -20   2   3       57.96       55.50      2.74 o
 -18   2   3       59.09       61.08      2.60 o
 -16   2   3      112.22       94.87      3.48 o
 -14   2   3       39.76       64.14      1.73 o
 -12   2   3      857.12      826.33      5.42 o
 -10   2   3       83.50       32.05      1.02 o
  -8   2   3     2809.05     2779.22     14.49 o
  -6   2   3      249.08      185.64      1.81 o
  -4   2   3      343.94      375.50      2.54 o
  -2   2   3      630.66      505.83      2.97 o
   0   2   3      237.86      198.95      1.69 o
   2   2   3    17470.17    18340.75    102.95 o
   4   2   3     1678.72     1624.05     10.21 o
   6   2   3      795.19      951.90      6.25 o
   8   2   3      504.61      438.51      3.96 o
  10   2   3     1501.09     1596.82     11.35 o
  12   2   3      249.80      299.43      4.26 o
  14   2   3      458.72      491.58      5.68 o
  16   2   3       50.80       38.54      2.50 o
  18   2   3       82.99       80.34      3.59 o
  20   2   3       94.64      107.33      4.27 o
  22   2   3       61.26       68.40      4.09 o
  24   2   3       11.76        3.87      6.83 o
 -25   3   3      490.67      513.87     13.82 o
 -23   3   3       35.32       22.31      4.60 o
 -21   3   3      302.72      282.10      9.22 o
 -19   3   3      795.56      786.07      9.60 o
 -17   3   3     1548.78     1693.52     13.30 o
 -15   3   3      391.88      358.22      4.64 o
 -13   3   3      197.90      194.12      3.22 o
 -11   3   3      266.74      275.30      3.30 o
  -9   3   3      505.85      265.61      2.53 o
  -7   3   3    25014.38    23729.08    161.12 o
  -5   3   3      835.54     1141.82      6.54 o
  -3   3   3       15.81       15.95      1.23 o
  -1   3   3     6925.75     6548.16     41.09 o
   1   3   3      177.01      182.98      2.31 o
   3   3   3     2666.52     2813.79     16.88 o
   5   3   3    37292.39    36177.07    365.65 o
   7   3   3     3545.24     3829.19     21.89 o
   9   3   3       88.16       22.85      1.85 o
  11   3   3     1296.55     1378.01     10.51 o
  13   3   3     3093.23     2837.00     19.49 o
  15   3   3      152.15      150.15      3.97 o
  17   3   3      544.10      598.14      8.01 o
  19   3   3      395.32      411.08      7.07 o
  21   3   3      712.27      655.40      8.58 o
  23   3   3      264.77      298.89     11.88 o
  25   3   3      507.02      511.42     54.64 o
 -24   4   3        4.81        9.95      4.41 o
 -22   4   3       60.13       62.31      4.48 o
 -20   4   3      320.74      332.46      6.93 o
 -18   4   3      339.97      310.32      6.22 o
 -16   4   3      334.80      289.21      6.09 o
 -14   4   3     2193.15     2423.45     17.09 o
 -12   4   3      355.33      308.77      3.88 o
 -10   4   3        9.92        5.71      0.95 o
  -8   4   3       61.04       85.42      1.64 o
  -6   4   3     2702.41     2519.98     14.13 o
  -4   4   3      182.99      168.78      2.28 o
  -2   4   3     1483.57     1668.29     11.28 o
   0   4   3     1352.26     1562.97     10.58 o
   2   4   3        2.94       10.53      0.83 o
   4   4   3      159.94      199.73      2.15 o
   6   4   3      927.21      942.51      6.59 o
   8   4   3      134.77      121.64      2.80 o
  10   4   3       88.48       61.93      1.59 o
  12   4   3      370.94      314.08      4.05 o
  14   4   3      159.43      138.49      5.74 o
  16   4   3       24.57       21.40      2.47 o
  18   4   3      701.35      645.90      7.87 o
  20   4   3        3.02        7.49      3.11 o
  22   4   3       65.09       74.63      6.14 o
  24   4   3       70.65       89.42     13.05 o
 -25   5   3      844.96      841.63     16.68 o
 -23   5   3      467.85      452.49     10.46 o
 -21   5   3     1771.24     1801.99     18.69 o
 -19   5   3     2275.11     2174.52     19.30 o
 -17   5   3     2368.96     2209.74     20.72 o
 -15   5   3     3419.38     3237.73     24.01 o
 -13   5   3      160.17      187.59      3.52 o
 -11   5   3     7681.52     7489.53     42.32 o
  -9   5   3     4302.08     4241.25     22.30 o
  -7   5   3    11408.63    12568.73     66.45 o
  -5   5   3    18758.31    18866.09    117.49 o
  -3   5   3     5664.03     5337.38     36.24 o
  -1   5   3       50.78       96.87      6.01 o
   1   5   3     8302.00     8013.25     57.84 o
   3   5   3    36016.41    35449.32    204.91 o
   5   5   3     1551.84     1840.60     11.55 o
   7   5   3    15748.40    15902.63     87.13 o
   9   5   3     5908.75     6069.06     36.17 o
  11   5   3     7761.21     7778.46     48.85 o
  13   5   3     3409.17     3125.56     19.86 o
  15   5   3     2544.65     2721.07     17.92 o
  17   5   3     1398.82     1374.79     12.09 o
  19   5   3     1288.04     1297.88     12.80 o
  21   5   3     1267.66     1240.68     19.37 o
  23   5   3     1003.61      903.71     20.86 o
 -24   6   3        7.62        5.50      5.12 o
 -22   6   3       62.61       61.58      4.54 o
 -20   6   3       34.87       21.68      3.58 o
 -18   6   3      223.46      231.00      6.51 o
 -16   6   3      435.79      459.47      9.97 o
 -14   6   3     2615.88     2480.65     18.67 o
 -12   6   3      170.22      181.48      3.71 o
 -10   6   3     1431.72     1544.97      9.57 o
  -8   6   3     1146.75     1162.60      7.43 o
  -6   6   3      809.87      830.03      7.97 o
  -4   6   3      627.39      581.29      5.12 o
  -2   6   3     3251.43     3396.64     25.58 o
   0   6   3      887.22      829.83      6.75 o
   2   6   3     3069.39     3350.61     25.17 o
   4   6   3     5579.52     6197.62     36.29 o
   6   6   3       15.42       30.08      1.41 o
   8   6   3      417.81      385.73      3.72 o
  10   6   3      270.44      265.08      3.84 o
  12   6   3        6.78       -0.58      1.76 o
  14   6   3      243.12      183.88      4.13 o
  16   6   3       51.84       51.39      3.19 o
  18   6   3      283.38      261.40     13.30 o
  20   6   3       78.70       68.33      3.70 o
  22   6   3      108.47      112.21      8.89 o
 -23   7   3      393.81      411.89     18.68 o
 -21   7   3     1150.74     1095.85     15.30 o
 -19   7   3     2236.72     2163.95     21.21 o
 -17   7   3     1812.87     1881.13     18.60 o
 -15   7   3     1606.24     1672.83     16.50 o
 -13   7   3      437.10      438.82      6.08 o
 -11   7   3     3539.43     3353.51     45.96 o
  -9   7   3     8222.56     8147.95     51.06 o
  -7   7   3     7890.70     8226.74     55.71 o
  -5   7   3     8881.18     8901.01     59.86 o
  -3   7   3     1098.09     1089.08      9.68 o
  -1   7   3     4053.50     3923.63     29.31 o
   1   7   3     1206.87     1066.89      9.28 o
   3   7   3     5807.37     6056.43     40.62 o
   5   7   3     1737.06     1745.48     11.15 o
   7   7   3     3005.54     3033.33     19.71 o
   9   7   3     1806.07     1676.85     11.94 o
  11   7   3      616.39      631.19      6.41 o
  13   7   3     2530.70     2452.48     18.26 o
  15   7   3      105.65      120.92      3.74 o
  17   7   3      316.45      318.75      7.43 o
  19   7   3        5.89       18.25      5.78 o
  21   7   3      785.89      774.46     18.47 o
  23   7   3      641.67      584.19     17.43 o
 -22   8   3        1.09       -4.67      4.67 o
 -20   8   3       12.66       18.49      6.64 o
 -18   8   3       61.59       43.85      6.52 o
 -16   8   3      194.17      161.46      6.56 o
 -14   8   3      290.50      263.60      6.75 o
 -12   8   3      596.56      531.82      6.45 o
 -10   8   3      383.44      420.86      4.87 o
  -8   8   3      108.20      105.00      3.61 o
  -6   8   3      177.12      140.40      4.33 o
  -4   8   3      104.85      102.59      3.26 o
  -2   8   3      645.02      713.92      8.82 o
   0   8   3       19.06        9.99      2.13 o
   2   8   3      147.69      185.24      5.38 o
   4   8   3     1105.55     1156.92      9.52 o
   6   8   3     1112.21     1174.46     10.39 o
   8   8   3       13.70       14.20      2.00 o
  10   8   3      219.96      220.00      4.89 o
  12   8   3        1.63       -0.79      3.71 o
  14   8   3        3.43        8.70      4.78 o
  16   8   3       20.89       22.74      5.47 o
  18   8   3      388.77      393.73     12.99 o
  20   8   3       38.43       40.01      6.83 o
  22   8   3       50.42       46.90      9.18 o
 -21   9   3      577.01      592.53     15.33 o
 -19   9   3     1517.02     1555.60     21.92 o
 -17   9   3       75.57       75.92      5.03 o
 -15   9   3      395.05      392.94     11.93 o
 -13   9   3       17.27       19.86      2.41 o
 -11   9   3     2027.84     2079.44     15.54 o
  -9   9   3     4504.24     4336.46     40.74 o
  -7   9   3     9942.64     9881.95     87.99 o
  -5   9   3     3006.66     3171.41     26.93 o
  -3   9   3      677.40      591.95      8.34 o
  -1   9   3     2855.45     2792.56     30.82 o
   1   9   3       30.75       48.19      4.30 o
   3   9   3     2672.68     2517.99     28.20 o
   5   9   3     2654.64     2552.86     19.54 o
   7   9   3     1439.57     1538.65     14.06 o
   9   9   3     2733.19     2693.94     29.11 o
  11   9   3     4252.00     4096.45     53.28 o
  13   9   3     3334.83     3378.45     45.66 o
  15   9   3      420.50      416.95     12.09 o
  17   9   3      431.22      485.09     13.68 o
  19   9   3        5.05       -4.83      5.47 o
  21   9   3      487.42      477.75     15.73 o
 -20  10   3      205.81      195.74      9.50 o
 -18  10   3        1.31        3.24      4.22 o
 -16  10   3        4.35        2.38      4.10 o
 -14  10   3      173.28      183.56      7.15 o
 -12  10   3       10.34       11.84      5.34 o
 -10  10   3      531.38      516.61     10.35 o
  -8  10   3     1316.83     1396.54     18.44 o
  -6  10   3     2070.94     1977.05     23.87 o
  -4  10   3      786.79      805.69     12.10 o
  -2  10   3      284.19      285.31      7.21 o
   0  10   3        3.42       -2.81      6.28 o
   2  10   3       20.73       11.52      5.80 o
   4  10   3      432.08      403.67      7.66 o
   6  10   3      340.86      347.03      5.63 o
   8  10   3     1328.51     1291.95     16.88 o
  10  10   3      848.34      830.62     15.97 o
  12  10   3     1393.80     1340.94     21.50 o
  14  10   3       25.95       35.67      5.09 o
  16  10   3      165.71      119.44      7.15 o
  18  10   3       62.40       58.96      6.83 o
  20  10   3        2.23        1.45      9.18 o
 -19  11   3     1287.23     1392.43     23.02 o
 -17  11   3      648.20      690.69     13.76 o
 -15  11   3      869.35      930.84     28.06 o
 -13  11   3       72.17       87.96      9.67 o
 -11  11   3     1482.77     1450.85     33.90 o
  -9  11   3     1426.89     1406.29     31.96 o
  -7  11   3     1331.35     1335.49     30.99 o
  -5  11   3     2000.47     1936.53     28.44 o
  -3  11   3      625.79      546.89     11.96 o
  -1  11   3      794.58      673.54     18.39 o
   1  11   3     2161.24     1867.84     37.82 o
   3  11   3     6972.61     6738.97    119.19 o
   5  11   3      752.58      692.82     19.35 o
   7  11   3     1138.75     1013.07     12.48 o
   9  11   3     1613.57     1653.99     24.25 o
  11  11   3     1148.40     1207.27     19.82 o
  13  11   3     1235.98     1175.63     20.12 o
  15  11   3      551.74      579.24     14.01 o
  17  11   3      803.02      849.51     18.12 o
 -16  12   3      154.07      141.14     12.57 o
 -14  12   3      129.53      122.77     10.63 o
 -12  12   3       83.39       82.16      9.67 o
 -10  12   3      378.26      402.28     17.41 o
  -8  12   3      623.05      564.94     18.38 o
  -6  12   3      310.32      321.03     14.50 o
  -4  12   3      449.20      431.35     15.47 o
  -2  12   3      355.98      346.20     14.51 o
   0  12   3      228.06      209.81     11.60 o
   2  12   3      129.03      120.84      8.70 o
   4  12   3      494.68      469.10     16.44 o
   6  12   3      272.02      257.19     13.54 o
   8  12   3      262.18      298.12      6.76 o
  10  12   3      226.90      250.98      8.58 o
  12  12   3       58.87       58.36      5.34 o
  14  12   3      118.84      121.15      6.73 o
  16  12   3       79.78       96.39      7.15 o
 -15  13   3      104.48       89.90     10.63 o
 -13  13   3       77.98       58.00      9.67 o
 -11  13   3      182.55      145.01     11.60 o
  -9  13   3      648.14      623.93     20.31 o
  -7  13   3      460.45      407.16     16.44 o
  -5  13   3      282.71      232.05     13.54 o
  -3  13   3       31.20       36.73      6.77 o
  -1  13   3      450.18      451.65     16.44 o
   1  13   3        9.99        6.77      5.80 o
   3  13   3     1227.47     1165.65     27.11 o
   5  13   3      157.53      172.08     11.60 o
   7  13   3      122.08      131.47      9.67 o
   9  13   3      225.54      180.79     12.57 o
  11  13   3      156.34      151.04      7.15 o
  13  13   3      650.01      673.00     15.96 o
  15  13   3       28.33       40.25      7.73 o
 -12  14   3      529.05      602.53     22.24 o
 -10  14   3      547.42      559.03     20.31 o
  -8  14   3      982.59     1059.65     28.06 o
  -6  14   3      919.45      964.76     25.16 o
  -4  14   3      444.87      460.33     17.41 o
  -2  14   3      317.32      336.49     14.50 o
   0  14   3      171.32      176.91     12.57 o
   2  14   3      521.75      507.77     17.41 o
   4  14   3      108.73       98.60      8.70 o
   6  14   3      263.46      258.15     13.54 o
   8  14   3      147.40      140.17      9.67 o
  10  14   3      194.50      192.38     13.53 o
  12  14   3      166.79      171.74     10.15 o
  -9  15   3      571.48      565.80     20.31 o
  -7  15   3     1119.29     1116.88     28.07 o
  -5  15   3      345.55      358.73     16.44 o
  -3  15   3      167.67      197.21     13.53 o
  -1  15   3      402.80      370.36     15.47 o
   1  15   3      191.51      211.72     12.57 o
   3  15   3     1136.76     1149.84     27.10 o
   5  15   3      164.63      166.28     12.57 o
   7  15   3       27.67       21.26      6.77 o
   9  15   3        7.14       16.43      6.77 o
  -4  16   3      375.45      342.30     15.47 o
  -2  16   3      258.45      245.57     14.50 o
   0  16   3      953.70      964.72     24.19 o
   2  16   3     1658.11     1751.89     36.80 o
 -26   0   4     1425.98     1449.34     37.76 o
 -24   0   4     2096.44     2167.81     48.45 o
 -22   0   4      432.33      447.34     12.57 o
 -20   0   4     1871.03     1753.49     17.55 o
 -18   0   4     4427.22     4291.67     40.84 o
 -16   0   4     2840.20     2919.19     25.60 o
 -14   0   4     6387.58     5979.13    117.93 o
 -12   0   4    16925.31    16306.26    108.44 o
 -10   0   4       14.08       12.00      1.33 o
  -8   0   4     9528.47     8137.60     51.25 o
  -6   0   4    22560.54    24538.98    237.28 o
  -4   0   4      122.99       92.24      1.70 o
  -2   0   4     4080.96     4060.23     25.83 o
   0   0   4    41188.16    42362.66    403.05 o
   2   0   4    44442.04    43729.12    865.88 o
   4   0   4    10479.27    10773.60     84.11 o
   6   0   4    40992.48    44468.77    795.68 o
   8   0   4    19827.47    21530.86    170.99 o
  10   0   4     5169.68     4877.13     44.57 o
  12   0   4      164.42      216.76      7.54 o
  14   0   4     9330.90     8925.20     80.34 o
  16   0   4     3627.41     3683.43     41.14 o
  18   0   4     3664.06     3896.30     43.93 o
  20   0   4     5250.10     5217.81     57.68 o
  22   0   4     3863.43     3687.56     44.06 o
  24   0   4      876.83      743.97     19.81 o
 -25   1   4       61.22       60.28      7.15 o
 -23   1   4      202.63      213.40      8.95 o
 -21   1   4        0.33       -0.75      3.06 o
 -19   1   4       21.79       24.45      3.18 o
 -17   1   4      827.84      862.53      8.19 o
 -15   1   4      321.40      300.67      3.72 o
 -13   1   4      612.49      558.54      4.18 o
 -11   1   4     3445.01     3615.59     17.42 o
  -9   1   4        0.20        2.05      0.72 o
  -7   1   4     1369.12     1542.01      8.09 o
  -5   1   4     1892.92     2172.56     11.71 o
  -3   1   4     4305.71     4047.69     18.68 o
  -1   1   4       86.09       12.89      0.87 o
   1   1   4    16083.44    15481.21     82.37 o
   3   1   4     2952.49     3173.71     15.95 o
   5   1   4      346.17      431.47      3.18 o
   7   1   4     1222.88      987.64      7.03 o
   9   1   4     3140.84     2872.67     17.08 o
  11   1   4      478.02      624.61      8.92 o
  13   1   4      363.49      414.08      5.13 o
  15   1   4      173.46      177.96      4.31 o
  17   1   4      772.14      714.39      8.87 o
  19   1   4      406.58      434.27      7.62 o
  21   1   4       15.51        9.38      3.40 o
  23   1   4        0.57       -0.31      4.57 o
  25   1   4       28.45       29.25      6.49 o
 -26   2   4      766.96      822.29     19.80 o
 -24   2   4     1881.96     2005.57     32.53 o
 -22   2   4      274.87      212.78      6.97 o
 -20   2   4     1025.64     1065.99     11.63 o
 -18   2   4      629.13      593.97      6.11 o
 -16   2   4     1187.39     1204.44      8.32 o
 -14   2   4     1533.60     1530.08     10.40 o
 -12   2   4     2887.47     3210.34     17.61 o
 -10   2   4    18718.97    18660.12     91.53 o
  -8   2   4     4054.39     4256.15     20.70 o
  -6   2   4    33320.31    33543.59    253.84 o
  -4   2   4    10208.55    11225.62     52.55 o
  -2   2   4     4096.50     4089.36     20.24 o
   0   2   4       12.91       12.32      1.47 o
   2   2   4     4718.63     4714.31     24.09 o
   4   2   4    10129.06    10306.20     65.51 o
   6   2   4     9321.07     9253.20     49.23 o
   8   2   4     9959.12    10431.82     58.08 o
  10   2   4       10.33       11.02      2.05 o
  12   2   4     3494.15     3429.93     24.62 o
  14   2   4      722.22      627.20      7.27 o
  16   2   4      139.84      183.49      4.90 o
  18   2   4      264.65      248.78      6.14 o
  20   2   4     1109.53     1193.79     12.90 o
  22   2   4      262.45      271.05      9.15 o
  24   2   4      146.15      116.83      9.21 o
 -25   3   4        2.21       -4.49      5.78 o
 -23   3   4       85.89       96.28      5.50 o
 -21   3   4       18.26       10.16      3.33 o
 -19   3   4       21.81       10.71      2.82 o
 -17   3   4      603.79      584.35      7.29 o
 -15   3   4       93.71       75.96      2.51 o
 -13   3   4      242.50      235.42      3.54 o
 -11   3   4      647.57      726.58      5.03 o
  -9   3   4      453.21      387.20      3.06 o
  -7   3   4      678.78      692.48      4.18 o
  -5   3   4     1181.54     1061.24      6.23 o
  -3   3   4     4442.52     4627.91     27.78 o
  -1   3   4     6694.79     7010.43     41.41 o
   1   3   4     3382.11     3506.74     19.80 o
   3   3   4      124.49       70.88      2.68 o
   5   3   4       17.09        5.32      1.06 o
   7   3   4       44.06       42.39      1.89 o
   9   3   4     1190.04     1115.56      7.52 o
  11   3   4       62.83       39.09      1.69 o
  13   3   4      269.12      194.90      3.62 o
  15   3   4      303.60      241.88      4.30 o
  17   3   4      424.56      454.46      7.80 o
  19   3   4        0.80       -2.64      2.94 o
  21   3   4       98.89       91.46      4.29 o
  23   3   4        1.01       -4.49      4.96 o
 -24   4   4     1050.21     1042.93     15.55 o
 -22   4   4      398.79      379.01     11.88 o
 -20   4   4      596.60      586.71      9.27 o
 -18   4   4     1199.09     1145.25     11.90 o
 -16   4   4     1231.29     1176.73     10.16 o
 -14   4   4     1298.70     1383.85      9.21 o
 -12   4   4     2123.23     2118.71     12.11 o
 -10   4   4     4911.07     4879.98     24.76 o
  -8   4   4     6157.02     6127.44     29.42 o
  -6   4   4     9378.38     9892.32     50.30 o
  -4   4   4     7979.58     7252.88     46.14 o
  -2   4   4       70.34       56.16      1.76 o
   0   4   4     2767.27     2554.95     19.62 o
   2   4   4     5898.42     5365.35     33.33 o
   4   4   4     9721.76    10601.94     58.66 o
   6   4   4     8081.75     8241.71     48.38 o
   8   4   4     7216.91     7466.31     50.10 o
  10   4   4     1367.97     1283.99      9.75 o
  12   4   4      701.62      704.65      5.72 o
  14   4   4     2050.12     1927.82     13.34 o
  16   4   4      425.33      456.11      6.26 o
  18   4   4      909.88      908.42      9.41 o
  20   4   4      898.13      916.71      9.92 o
  22   4   4      736.76      749.77     15.06 o
  24   4   4      420.23      422.17     21.76 o
 -25   5   4       45.82       55.98      5.39 o
 -23   5   4       54.24       39.38      5.52 o
 -21   5   4      229.64      224.34      9.29 o
 -19   5   4      276.42      235.91      6.23 o
 -17   5   4       79.43       57.95      3.25 o
 -15   5   4      574.88      523.22      6.33 o
 -13   5   4     2941.81     2724.69     17.88 o
 -11   5   4      131.31      107.43      2.40 o
  -9   5   4      142.50      166.15      2.00 o
  -7   5   4     3052.51     2977.64     17.48 o
  -5   5   4      609.51      535.83      5.04 o
  -3   5   4     1685.52     1526.07     10.80 o
  -1   5   4     1559.53     1687.18     11.74 o
   1   5   4     2068.01     2282.42     17.84 o
   3   5   4      431.97      594.39      4.60 o
   5   5   4     4643.86     5030.46     29.99 o
   7   5   4       10.59        8.77      1.05 o
   9   5   4     1862.72     1967.44     13.74 o
  11   5   4       87.35       53.34      2.88 o
  13   5   4       53.04       51.29      2.41 o
  15   5   4      118.08      125.25      5.12 o
  17   5   4       42.06       40.55      2.52 o
  19   5   4      293.22      292.44      7.16 o
  21   5   4       84.88       81.61      7.52 o
  23   5   4      253.13      253.48     16.92 o
 -24   6   4     1366.29     1441.64     22.09 o
 -22   6   4      250.84      253.07      9.22 o
 -20   6   4      619.46      623.45     12.53 o
 -18   6   4      876.98      923.31     10.62 o
 -16   6   4      124.94      196.16      5.42 o
 -14   6   4     2387.99     2457.26     18.64 o
 -12   6   4      953.84     1054.25      7.75 o
 -10   6   4     3966.45     4254.55     23.63 o
  -8   6   4     7474.28     7397.08     50.82 o
  -6   6   4    20628.02    20145.08    126.08 o
  -4   6   4     1563.16     1675.81     12.04 o
  -2   6   4      203.90       90.33      2.31 o
   0   6   4     3547.93     3359.60     25.51 o
   2   6   4      451.59      495.10      5.52 o
   4   6   4     5590.47     5644.93     33.32 o
   6   6   4     3945.83     3611.71     20.92 o
   8   6   4     6428.09     6436.13     40.60 o
  10   6   4      987.95      932.19      7.62 o
  12   6   4      641.95      672.31      7.51 o
  14   6   4     1954.39     1898.54     16.41 o
  16   6   4      354.80      384.88      6.87 o
  18   6   4      387.85      424.95      9.81 o
  20   6   4       22.29       12.08      6.15 o
  22   6   4      680.23      685.92     18.47 o
 -23   7   4      344.95      351.00     13.71 o
 -21   7   4      141.37      156.52      7.54 o
 -19   7   4       57.91       75.08      6.25 o
 -17   7   4      382.57      360.17      6.74 o
 -15   7   4       71.01       54.09      3.39 o
 -13   7   4       21.31       38.04      2.44 o
 -11   7   4      177.36      180.37      3.27 o
  -9   7   4      412.36      400.88      5.79 o
  -7   7   4       34.63       22.28      2.45 o
  -5   7   4     3575.38     3463.40     26.81 o
  -3   7   4        5.75        8.50      1.53 o
  -1   7   4      154.57      219.35      3.25 o
   1   7   4      763.01      782.43      7.69 o
   3   7   4       56.95       63.59      2.33 o
   5   7   4       60.50       52.86      1.54 o
   7   7   4     2567.74     2549.74     16.01 o
   9   7   4      857.55      862.70      8.26 o
  11   7   4      928.72      928.21      9.07 o
  13   7   4     1702.00     1667.81     17.64 o
  15   7   4       11.18       20.75      4.44 o
  17   7   4      114.20       94.86      7.55 o
  19   7   4      261.77      246.89     11.02 o
  21   7   4      151.06      152.38      9.21 o
 -22   8   4        5.70       -4.35      5.80 o
 -20   8   4       69.98       73.38      9.49 o
 -18   8   4      289.13      314.33     11.16 o
 -16   8   4      765.27      757.30     10.03 o
 -14   8   4      165.27      159.21      4.48 o
 -12   8   4      145.41      107.44      3.44 o
 -10   8   4      426.12      432.64      5.85 o
  -8   8   4       37.46       32.07      2.55 o
  -6   8   4      638.25      494.84      6.22 o
  -4   8   4       11.28       11.17      1.77 o
  -2   8   4      450.17      475.80      5.58 o
   0   8   4      333.99      275.69      4.81 o
   2   8   4      691.74      704.77      7.89 o
   4   8   4     6626.20     6773.67     54.22 o
   6   8   4     2473.61     2679.95     17.89 o
   8   8   4       10.39       17.60      1.75 o
  10   8   4      105.12      120.47      3.52 o
  12   8   4      111.64      129.51      4.05 o
  14   8   4      396.47      372.32      8.21 o
  16   8   4      137.52      156.00     14.02 o
  18   8   4     1077.42     1137.88     21.55 o
  20   8   4      217.19      244.42     12.63 o
 -21   9   4       93.21       95.54      7.15 o
 -19   9   4      194.55      175.35      7.38 o
 -17   9   4      199.98      213.59     10.50 o
 -15   9   4     1417.62     1453.70     18.92 o
 -13   9   4     2922.55     2859.93     31.90 o
 -11   9   4      274.33      250.12      8.34 o
  -9   9   4     2222.98     2265.79     18.58 o
  -7   9   4     1406.00     1370.56     15.62 o
  -5   9   4      764.55      747.72     10.14 o
  -3   9   4      718.06      693.99      8.13 o
  -1   9   4     3534.54     3524.17     33.04 o
   1   9   4     1335.19     1199.97     13.55 o
   3   9   4      570.53      552.87      9.67 o
   5   9   4     2299.84     2283.72     22.77 o
   7   9   4       83.23       90.15      3.25 o
   9   9   4      658.25      654.85      8.78 o
  11   9   4       39.91       42.13      5.56 o
  13   9   4       18.24       16.99      7.25 o
  15   9   4       80.14       85.40      7.25 o
  17   9   4      187.11      225.12     11.26 o
  19   9   4       45.24       27.96      6.47 o
 -20  10   4      234.71      226.32      9.28 o
 -18  10   4     1215.91     1174.93     21.78 o
 -16  10   4      551.47      534.35     14.02 o
 -14  10   4     2466.15     2540.03     38.38 o
 -12  10   4       38.09       37.06      5.78 o
 -10  10   4     5195.66     5147.40     68.78 o
  -8  10   4     4699.52     4616.98     50.56 o
  -6  10   4     5845.39     5983.35     63.96 o
  -4  10   4     2429.69     2341.61     27.44 o
  -2  10   4      366.31      312.25      5.89 o
   0  10   4     1989.32     2004.37     60.12 o
   2  10   4      598.30      572.60     12.64 o
   4  10   4     8667.78     8555.55    109.32 o
   6  10   4      383.71      375.82     10.58 o
   8  10   4     1706.67     1769.33     19.83 o
  10  10   4      228.46      225.76      8.36 o
  12  10   4      355.04      355.26     13.05 o
  14  10   4      388.35      378.96     11.56 o
  16  10   4      225.52      265.38     20.79 o
  18  10   4      419.72      433.34     13.62 o
 -19  11   4      213.27      230.09     16.44 o
 -17  11   4       17.54       37.70      9.67 o
 -15  11   4      332.76      345.20     19.34 o
 -13  11   4      412.06      382.95     18.37 o
 -11  11   4      298.85      341.32     16.44 o
  -9  11   4      134.47      140.17     10.63 o
  -7  11   4      635.43      636.57     20.32 o
  -5  11   4       68.14       68.63      7.73 o
  -3  11   4      188.90      177.89     11.60 o
  -1  11   4      316.91      279.46     13.54 o
   1  11   4      218.02      209.81     12.57 o
   3  11   4      812.70      862.24     22.26 o
   5  11   4      924.41      839.13     22.26 o
   7  11   4      911.06      866.18     23.23 o
   9  11   4      592.45      590.72      9.06 o
  11  11   4      414.14      408.09     10.69 o
  13  11   4      176.22      176.15      8.52 o
  15  11   4      402.97      424.48     12.53 o
  17  11   4      265.97      280.66     11.95 o
 -16  12   4      208.06      205.92     14.50 o
 -14  12   4      440.49      411.00     20.31 o
 -12  12   4       19.09       16.43      7.73 o
 -10  12   4      785.21      804.02     24.19 o
  -8  12   4     1635.53     1634.19     36.81 o
  -6  12   4     1510.01     1359.88     31.96 o
  -4  12   4      406.08      436.15     16.44 o
  -2  12   4       87.57      113.10      8.70 o
   0  12   4      252.18      233.98     13.54 o
   2  12   4      221.61      233.97     13.54 o
   4  12   4     3170.60     3192.18     61.16 o
   6  12   4      902.60      821.61     23.23 o
   8  12   4      156.18      178.84     13.53 o
  10  12   4      410.55      435.87     10.19 o
  12  12   4      254.37      230.11      9.28 o
  14  12   4      726.58      695.61     14.86 o
  16  12   4      191.75      176.43     13.05 o
 -15  13   4        9.39        0.00      8.70 o
 -13  13   4       25.44       23.20      8.70 o
 -11  13   4       54.19       51.23      8.70 o
  -9  13   4      110.08       76.37      9.67 o
  -7  13   4       23.32       19.33      7.73 o
  -5  13   4       60.03       41.56      7.73 o
  -3  13   4       15.87        7.73      6.77 o
  -1  13   4       12.30        9.67      6.77 o
   1  13   4       65.76       67.66      8.70 o
   3  13   4      219.55      231.07     13.54 o
   5  13   4      130.70      114.07      9.67 o
   7  13   4      148.55      131.47     10.63 o
   9  13   4       13.57       13.53      6.77 o
  11  13   4       11.44       18.36      7.73 o
  13  13   4       19.25       20.30      4.64 o
 -12  14   4       19.30       19.33      8.70 o
 -10  14   4     1165.51     1162.45     30.97 o
  -8  14   4     1271.29     1323.33     32.91 o
  -6  14   4     1192.23     1208.04     30.01 o
  -4  14   4      671.21      696.50     21.28 o
  -2  14   4       91.82       99.56      9.67 o
   0  14   4       59.50       56.06      7.73 o
   2  14   4       40.28       29.00      7.73 o
   4  14   4     2249.64     2039.39     42.65 o
   6  14   4      182.63      210.75     14.50 o
   8  14   4      294.36      322.94     16.44 o
  10  14   4      248.26      253.30     15.47 o
  -9  15   4      346.69      380.00     18.37 o
  -7  15   4      748.86      716.84     23.22 o
  -5  15   4      313.72      288.13     15.47 o
  -3  15   4      121.59      119.87      9.67 o
  -1  15   4        5.03        7.73      6.77 o
   1  15   4        9.20       10.63      6.77 o
   3  15   4      167.21      155.64     10.63 o
   5  15   4      128.68       94.73      9.67 o
   7  15   4      239.56      228.16     14.50 o
   0  16   4      373.59      356.80     16.44 o
 -25   1   5      943.09     1038.01     21.54 o
 -23   1   5     1306.54     1363.20     24.30 o
 -21   1   5       67.95       44.11      3.19 o
 -19   1   5      236.62      242.94      4.82 o
 -17   1   5     1778.46     1631.52     11.74 o
 -15   1   5      465.00      515.22      4.90 o
 -13   1   5     1866.26     1864.87     10.49 o
 -11   1   5     8838.01     9018.00     43.09 o
  -9   1   5     6138.29     6124.13     30.62 o
  -7   1   5     2296.46     2479.48     12.91 o
  -5   1   5    10113.09    10691.70     67.20 o
  -3   1   5     1142.02     1132.20      6.18 o
  -1   1   5     1372.90     1289.46      6.90 o
   1   1   5    15603.69    15343.71     85.16 o
   3   1   5     7929.78     8170.87     43.51 o
   5   1   5     4747.11     4838.77     25.11 o
   7   1   5     7746.62     7844.96     42.10 o
   9   1   5     1395.72     1419.88      9.34 o
  11   1   5      227.95      176.94      3.43 o
  13   1   5     1425.99     1395.25     10.40 o
  15   1   5     2205.12     2099.28     17.16 o
  17   1   5      270.01      308.91      5.93 o
  19   1   5      455.89      460.10      7.28 o
  21   1   5      566.77      583.92      9.31 o
  23   1   5      240.43      251.84     10.16 o
 -24   2   5      114.20       94.58      7.84 o
 -22   2   5      136.18      161.19      8.83 o
 -20   2   5      243.54      229.00      6.10 o
 -18   2   5       91.18       79.55      3.40 o
 -16   2   5     1266.58     1170.42      9.91 o
 -14   2   5       69.38       48.89      1.84 o
 -12   2   5       75.17       79.58      2.48 o
 -10   2   5      525.81      529.89      4.04 o
  -8   2   5      303.52      268.26      2.52 o
  -6   2   5      119.07      124.60      1.65 o
  -4   2   5       92.36      106.47      1.70 o
  -2   2   5       60.37      101.22      1.53 o
   0   2   5      182.22      175.08      2.00 o
   2   2   5     1005.61     1104.70      6.65 o
   4   2   5       34.96       43.60      1.96 o
   6   2   5      800.10      827.03      6.62 o
   8   2   5      313.42      321.68      3.15 o
  10   2   5     1988.53     2049.55     12.23 o
  12   2   5       63.31       61.69      3.14 o
  14   2   5       61.83       50.45      2.30 o
  16   2   5       11.89       24.24      2.60 o
  18   2   5       98.43       73.04      3.43 o
  20   2   5       15.92       21.54      3.45 o
  22   2   5       55.73       54.94      5.39 o
  24   2   5        8.08        3.99     10.68 o
 -25   3   5      460.24      408.01     15.96 o
 -23   3   5      509.60      500.74     14.31 o
 -21   3   5       21.04       19.01      3.69 o
 -19   3   5      486.68      499.71      7.65 o
 -17   3   5     1101.28      985.12      9.89 o
 -15   3   5      718.67      819.06      7.36 o
 -13   3   5     3356.75     3419.22     18.88 o
 -11   3   5     4345.46     4104.27     21.14 o
  -9   3   5      250.91      192.33      2.33 o
  -7   3   5       60.87      191.01      1.99 o
  -5   3   5      265.74      170.52      2.06 o
  -3   3   5      643.40      530.85      4.30 o
  -1   3   5     6386.69     8421.82     49.77 o
   1   3   5     3566.61     3827.25     21.73 o
   3   3   5    17949.04    17732.14     98.16 o
   5   3   5     3244.94     3074.17     18.92 o
   7   3   5       33.28       22.87      2.37 o
   9   3   5     3414.85     3352.03     20.99 o
  11   3   5        8.83       12.10      1.43 o
  13   3   5      156.84      147.01      3.87 o
  15   3   5     1905.24     1862.45     13.30 o
  17   3   5      807.56      824.83      8.95 o
  19   3   5      530.81      561.24      8.26 o
  21   3   5      669.70      669.19     12.31 o
  23   3   5      412.23      392.69     15.68 o
 -24   4   5       24.31       17.91      5.78 o
 -22   4   5      150.92      151.98      6.96 o
 -20   4   5        6.22       13.71      3.56 o
 -18   4   5       23.68       17.53      2.79 o
 -16   4   5      259.03      305.57      5.99 o
 -14   4   5       60.38       41.32      2.02 o
 -12   4   5      223.70      236.97      3.06 o
 -10   4   5     2215.86     2257.52     12.25 o
  -8   4   5      307.15      328.45      2.66 o
  -6   4   5     1772.74     1897.68     11.03 o
  -4   4   5     1259.32     1356.29     10.57 o
  -2   4   5      113.86      141.05      2.74 o
   0   4   5     1353.57     1513.37     11.45 o
   2   4   5      711.68      836.00      5.87 o
   4   4   5        4.82        4.86      0.97 o
   6   4   5      216.47      292.20      3.35 o
   8   4   5      153.56      104.66      2.41 o
  10   4   5      146.52      175.61      3.64 o
  12   4   5        6.47        5.69      2.07 o
  14   4   5      113.29      104.09      4.01 o
  16   4   5        3.26        9.78      2.37 o
  18   4   5        0.54       -0.51      2.70 o
  20   4   5       35.15       23.73      4.45 o
  22   4   5      135.98      124.01      8.89 o
 -23   5   5     1176.05     1280.52     19.83 o
 -21   5   5      294.78      279.57      8.24 o
 -19   5   5      753.77      727.66      9.94 o
 -17   5   5     3532.79     3405.39     27.51 o
 -15   5   5     3691.45     3640.23     28.72 o
 -13   5   5     4671.50     4199.57     25.03 o
 -11   5   5     5077.48     5209.80     26.53 o
  -9   5   5     6425.31     6586.07     32.89 o
  -7   5   5     5130.37     5230.88     34.18 o
  -5   5   5     5168.53     5517.39     35.68 o
  -3   5   5     1849.50     1960.91     13.76 o
  -1   5   5     2686.99     2653.26     19.11 o
   1   5   5    13469.47    13842.06    109.55 o
   3   5   5     4906.29     5284.93     33.18 o
   5   5   5    12907.64    13143.28     76.51 o
   7   5   5    11916.33    12119.78     70.94 o
   9   5   5      629.19      703.26      6.02 o
  11   5   5      438.39      516.68      6.05 o
  13   5   5     2024.00     2094.78     19.51 o
  15   5   5     3943.06     3719.08     32.34 o
  17   5   5     1044.74     1044.18     12.61 o
  19   5   5     2498.08     2544.96     33.93 o
  21   5   5      762.81      727.94     25.64 o
  23   5   5      937.69      887.77     21.21 o
 -24   6   5       19.93       17.55      5.25 o
 -22   6   5       59.70       60.04      5.69 o
 -20   6   5        0.55        3.08      3.70 o
 -18   6   5      227.98      187.57      9.58 o
 -16   6   5      361.74      377.65      6.74 o
 -14   6   5     1706.65     1640.39     12.59 o
 -12   6   5      536.62      574.14      5.26 o
 -10   6   5      809.01      818.65      5.98 o
  -8   6   5      604.96      578.21      5.94 o
  -6   6   5       61.78       73.55      2.25 o
  -4   6   5      594.77      499.90      5.10 o
  -2   6   5        1.93       -0.20      1.42 o
   0   6   5     5231.39     5496.54     44.91 o
   2   6   5      421.36      424.71      6.04 o
   4   6   5     5210.54     4875.46     33.10 o
   6   6   5       48.24       51.04      1.64 o
   8   6   5      378.24      420.77      4.41 o
  10   6   5      361.60      330.55      4.27 o
  12   6   5       22.99       21.40      2.21 o
  14   6   5        0.54        2.11      2.42 o
  16   6   5       35.16       33.90      3.82 o
  18   6   5      119.09      154.98      7.14 o
  20   6   5        2.63        4.35      6.15 o
  22   6   5      202.19      183.45     11.60 o
 -23   7   5      493.63      502.61     14.84 o
 -21   7   5       50.64       58.94      5.69 o
 -19   7   5      284.37      296.98     10.52 o
 -17   7   5     1418.57     1396.86     13.79 o
 -15   7   5     1827.42     1737.88     15.79 o
 -13   7   5     4511.82     4688.49     35.26 o
 -11   7   5      654.26      658.53      7.66 o
  -9   7   5     5626.84     5623.48     39.40 o
  -7   7   5     2592.11     2473.15     17.42 o
  -5   7   5     8501.61     8591.77     54.93 o
  -3   7   5     2553.57     2359.94     17.56 o
  -1   7   5     2365.75     2322.41     18.41 o
   1   7   5     3671.36     3927.52     32.91 o
   3   7   5     6031.98     5917.99     48.42 o
   5   7   5    12493.28    12541.91     82.76 o
   7   7   5     1985.21     2015.95     14.97 o
   9   7   5     1312.85     1342.73     11.03 o
  11   7   5      247.61      275.53      6.48 o
  13   7   5      662.88      659.08      9.03 o
  15   7   5      786.46      703.69     12.15 o
  17   7   5      918.62      965.17     15.00 o
  19   7   5      850.05      832.06     29.03 o
  21   7   5       39.87       30.59      7.15 o
 -22   8   5        5.57       -4.11      4.97 o
 -20   8   5       53.64       40.02      4.92 o
 -18   8   5       58.91       45.71      3.59 o
 -16   8   5       10.64        2.61      2.67 o
 -14   8   5      127.34      134.22      3.87 o
 -12   8   5      502.55      456.57      8.69 o
 -10   8   5        6.78        1.34      2.10 o
  -8   8   5       14.69        1.28      2.09 o
  -6   8   5      662.59      731.67      7.27 o
  -4   8   5      741.24      686.61      7.37 o
  -2   8   5       19.38       23.44      2.03 o
   0   8   5       13.05       10.28      2.15 o
   2   8   5      291.39      331.47      5.63 o
   4   8   5       77.62       68.23      3.91 o
   6   8   5       90.87      101.24      3.28 o
   8   8   5      282.37      291.85      4.70 o
  10   8   5      481.22      515.55      7.38 o
  12   8   5      224.22      230.69      6.98 o
  14   8   5        3.02        1.70      3.42 o
  16   8   5       14.83       25.38      3.62 o
  18   8   5      134.19      125.49      8.12 o
  20   8   5        5.71        0.48      6.15 o
 -21   9   5      178.67      204.16     14.50 o
 -19   9   5      554.99      582.46     11.85 o
 -17   9   5      409.63      401.19      9.03 o
 -15   9   5      867.04      928.73     15.64 o
 -13   9   5     1662.10     1631.26     19.01 o
 -11   9   5       61.96       44.37      3.82 o
  -9   9   5     2832.87     2897.18     28.87 o
  -7   9   5     3531.53     3543.33     30.33 o
  -5   9   5     4365.68     4087.92     34.55 o
  -3   9   5     2434.88     2508.21     20.17 o
  -1   9   5      246.40      258.74      5.89 o
   1   9   5      740.23      694.51      9.34 o
   3   9   5     1029.39     1085.45     12.76 o
   5   9   5     5790.85     5896.01     48.32 o
   7   9   5      566.39      501.59      8.00 o
   9   9   5     1781.92     1841.63     16.60 o
  11   9   5      470.65      497.40      7.74 o
  13   9   5      758.02      768.19     15.56 o
  15   9   5     1936.43     1861.03     29.07 o
  17   9   5      882.41      905.08     18.73 o
  19   9   5      819.71      811.75     18.73 o
 -20  10   5       67.21       66.75      5.19 o
 -18  10   5       70.66       77.21      8.52 o
 -16  10   5       20.54       27.35      5.17 o
 -14  10   5       25.54       16.59      4.81 o
 -12  10   5       51.12       58.85      5.67 o
 -10  10   5      822.93      838.19     18.29 o
  -8  10   5      925.33      898.26     13.73 o
  -6  10   5      382.63      373.09      8.54 o
  -4  10   5      908.23      901.37     15.23 o
  -2  10   5      157.66      160.95      6.50 o
   0  10   5      264.58      297.96      8.17 o
   2  10   5       10.55        8.01      4.64 o
   4  10   5      256.06      285.22     10.58 o
   6  10   5       21.10       36.00      5.47 o
   8  10   5      498.23      486.69      7.49 o
  10  10   5      288.68      289.57     12.09 o
  12  10   5      531.06      526.11     12.31 o
  14  10   5      314.03      309.39     14.50 o
  16  10   5      252.90      260.16     20.30 o
  18  10   5       40.45       39.79      6.47 o
 -17  11   5     1355.74     1538.35     39.69 o
 -15  11   5     2083.50     2138.38     34.26 o
 -13  11   5     2544.60     2623.18     39.09 o
 -11  11   5       26.77       32.50      5.34 o
  -9  11   5     1720.30     1720.99     27.05 o
  -7  11   5     1128.40     1075.56     28.07 o
  -5  11   5      674.07      717.16     15.69 o
  -3  11   5      561.99      512.92     13.33 o
  -1  11   5      809.85      763.62     24.68 o
   1  11   5     1407.56     1415.07     31.96 o
   3  11   5      735.73      598.93     19.35 o
   5  11   5     7117.71     6899.84    124.01 o
   7  11   5     1653.09     1762.22     38.75 o
   9  11   5       77.03       65.73      8.70 o
  11  11   5       90.53       87.96      5.54 o
  13  11   5      460.33      476.04     12.31 o
  15  11   5      819.03      835.27     17.20 o
  17  11   5      704.60      704.28     16.66 o
 -16  12   5       48.13       48.33     10.63 o
 -14  12   5      431.47      457.41     21.27 o
 -12  12   5      309.63      302.64     18.37 o
 -10  12   5      162.59      164.34     11.60 o
  -8  12   5      228.64      235.90     15.47 o
  -6  12   5      360.33      379.07     17.41 o
  -4  12   5      142.81      146.94     10.63 o
  -2  12   5      212.55      214.63     13.54 o
   0  12   5      342.23      307.50     15.47 o
   2  12   5      457.34      399.43     16.44 o
   4  12   5      895.86      857.40     24.19 o
   6  12   5      261.31      263.95     14.50 o
   8  12   5      151.39      136.31     10.63 o
  10  12   5      104.24       94.73      9.67 o
  12  12   5       59.62       69.35      4.97 o
  14  12   5       50.18       43.44      5.54 o
 -15  13   5      316.50      306.50     20.30 o
 -13  13   5      693.63      668.43     24.18 o
 -11  13   5      209.13      176.92     12.57 o
  -9  13   5      486.23      463.25     19.34 o
  -7  13   5       92.03       68.63      8.70 o
  -5  13   5      415.75      406.16     17.41 o
  -3  13   5        9.92        8.70      6.77 o
  -1  13   5       28.41        6.77      6.77 o
   1  13   5       14.12        0.00      6.77 o
   3  13   5      147.12      139.21     10.63 o
   5  13   5     2353.68     2154.22     45.57 o
   7  13   5        7.09        0.00      6.77 o
   9  13   5       90.74       92.80      9.67 o
  11  13   5        9.46       10.63      7.73 o
  13  13   5       84.00       69.60      9.67 o
 -12  14   5      453.37      442.91     21.27 o
 -10  14   5      525.86      556.10     22.24 o
  -8  14   5      584.40      615.15     22.25 o
  -6  14   5      729.29      736.20     23.22 o
  -4  14   5      459.56      540.60     20.31 o
  -2  14   5      701.54      756.50     23.22 o
   0  14   5      280.36      302.63     16.44 o
   2  14   5      720.84      757.48     23.22 o
   4  14   5      755.50      828.13     24.19 o
   6  14   5      550.04      554.19     20.31 o
   8  14   5      258.19      264.91     16.44 o
  10  14   5       95.13       78.30      9.67 o
  -7  15   5      565.42      603.52     22.25 o
  -5  15   5      522.98      490.34     20.31 o
  -3  15   5      554.50      573.53     21.28 o
  -1  15   5      345.73      376.14     18.37 o
   1  15   5      625.23      677.08     22.25 o
   3  15   5      610.15      693.51     22.25 o
   5  15   5     2012.88     1968.71     43.60 o
   7  15   5      279.26      331.63     17.40 o
 -24   0   6     1074.26     1086.84     30.97 o
 -22   0   6     1013.95     1007.50     17.44 o
 -20   0   6     1263.44     1268.69     17.84 o
 -18   0   6     3923.33     4087.40     45.38 o
 -16   0   6    13875.12    13037.77     95.16 o
 -14   0   6    10170.21    10646.37     77.91 o
 -12   0   6     8673.00     8697.75     58.68 o
 -10   0   6    11832.65    11483.52     68.03 o
  -8   0   6     5470.13     5640.68     33.94 o
  -6   0   6       22.69       26.75      1.72 o
  -4   0   6      418.75      323.29      4.90 o
  -2   0   6    31679.09    32041.47    231.95 o
   0   0   6      385.58      611.13      7.39 o
   2   0   6    27607.94    28636.35    208.84 o
   4   0   6    26310.07    28405.88    268.15 o
   6   0   6    12383.87    12065.44     86.48 o
   8   0   6       49.22       16.00      2.53 o
  10   0   6     1718.44     1927.54     17.43 o
  12   0   6     1723.38     1749.72     16.56 o
  14   0   6     1546.77     1586.68     17.68 o
  16   0   6     5337.71     5402.04     50.88 o
  18   0   6     1862.66     1898.49     21.43 o
  20   0   6     2563.06     2605.35     28.12 o
  22   0   6      986.49      928.03     30.97 o
 -25   1   6      269.28      218.37     11.60 o
 -23   1   6      397.83      409.16     13.68 o
 -21   1   6       24.81       15.31      4.06 o
 -19   1   6      530.57      575.40      8.65 o
 -17   1   6       53.28       40.85      2.84 o
 -15   1   6      361.31      343.86      4.39 o
 -13   1   6      119.69      124.53      3.48 o
 -11   1   6       68.52       64.75      2.41 o
  -9   1   6       39.79       42.63      1.27 o
  -7   1   6     1369.97     1376.92      7.26 o
  -5   1   6     1459.25     1432.54      7.11 o
  -3   1   6        0.08        2.52      0.76 o
  -1   1   6       31.64       89.64      1.54 o
   1   1   6    11706.89    11595.40     61.42 o
   3   1   6      829.14     1167.20      7.62 o
   5   1   6     3598.36     3575.58     18.14 o
   7   1   6     1506.30     1662.65      9.98 o
   9   1   6       79.15       53.89      1.66 o
  11   1   6      452.83      371.07      4.30 o
  13   1   6      571.83      553.47      5.49 o
  15   1   6       15.00        9.87      2.34 o
  17   1   6        6.09        6.11      2.59 o
  19   1   6       46.90       69.68      3.52 o
  21   1   6       85.75       79.31      4.81 o
  23   1   6       73.59       62.85      6.87 o
 -24   2   6      622.37      674.55     17.06 o
 -22   2   6      647.78      721.63     16.37 o
 -20   2   6       11.12       12.56      3.35 o
 -18   2   6      504.49      476.49      7.26 o
 -16   2   6     3949.98     3573.58     24.72 o
 -14   2   6      682.28      834.84      6.82 o
 -12   2   6     3230.05     3052.75     17.78 o
 -10   2   6     3680.31     3808.86     19.69 o
  -8   2   6     1476.28     1641.27      8.79 o
  -6   2   6     6215.92     6442.11     28.81 o
  -4   2   6    11128.57    12128.38     55.05 o
  -2   2   6     2106.94     2106.21     10.95 o
   0   2   6     8675.78     8289.10     40.51 o
   2   2   6    17937.90    19269.86    102.35 o
   4   2   6     4974.64     5267.40     29.88 o
   6   2   6     2180.46     2216.50     15.18 o
   8   2   6     4178.24     4265.95     23.60 o
  10   2   6      812.00      792.18      5.88 o
  12   2   6     1180.35     1238.91      8.92 o
  14   2   6     2090.25     2184.95     15.07 o
  16   2   6     3669.21     3490.89     24.39 o
  18   2   6      560.23      568.50      7.75 o
  20   2   6      155.69      171.12      7.78 o
  22   2   6       29.96       22.65      6.02 o
 -25   3   6       13.77       18.72      6.47 o
 -23   3   6       17.75       18.93      5.78 o
 -21   3   6       20.56       21.41      3.69 o
 -19   3   6       57.78       51.56      3.31 o
 -17   3   6       21.97       15.97      2.73 o
 -15   3   6       70.48       54.85      2.44 o
 -13   3   6      226.89      200.52      3.20 o
 -11   3   6      336.04      341.42      3.39 o
  -9   3   6     2120.25     2122.28     11.57 o
  -7   3   6      686.43      719.49      4.44 o
  -5   3   6      100.54       69.54      1.55 o
  -3   3   6     1026.86     1060.26      6.34 o
  -1   3   6      183.51       97.95      1.74 o
   1   3   6      737.89      642.99      4.67 o
   3   3   6      105.72      100.85      1.99 o
   5   3   6      614.56      576.07      4.52 o
   7   3   6     1214.10     1300.27      9.78 o
   9   3   6       60.13       53.26      2.04 o
  11   3   6       10.90        5.11      1.93 o
  13   3   6      342.54      331.36      4.18 o
  15   3   6       17.67       19.68      2.23 o
  17   3   6       97.77       96.65      3.49 o
  19   3   6        8.91        5.62      2.89 o
  21   3   6        3.91        4.63      5.19 o
  23   3   6       57.10       59.24      7.01 o
 -24   4   6      365.35      351.01     13.21 o
 -22   4   6      703.08      729.97     14.05 o
 -20   4   6      106.85       90.87      4.88 o
 -18   4   6     1026.65     1040.90     11.40 o
 -16   4   6     4262.49     4153.38     32.52 o
 -14   4   6     1575.53     1504.86     10.12 o
 -12   4   6     4105.32     4129.53     23.47 o
 -10   4   6     1009.33     1170.78      7.20 o
  -8   4   6     1479.09     1450.00      7.89 o
  -6   4   6     1317.80     1266.87      9.72 o
  -4   4   6     5480.30     5886.19     38.05 o
  -2   4   6     3084.53     2984.56     18.82 o
   0   4   6     3383.43     2942.19     21.09 o
   2   4   6    10166.71    10450.53     57.95 o
   4   4   6     3101.45     3272.93     18.13 o
   6   4   6     6169.47     5728.90     34.35 o
   8   4   6      729.20      816.69      6.63 o
  10   4   6      294.98      324.13      4.63 o
  12   4   6      832.69      878.54      8.16 o
  14   4   6     1521.54     1492.88     14.16 o
  16   4   6     2877.70     2736.02     23.24 o
  18   4   6      556.52      613.20     10.01 o
  20   4   6      783.74      781.17     16.46 o
  22   4   6       21.51       12.08     13.05 o
 -23   5   6        0.48       -1.57      4.87 o
 -21   5   6      139.76      169.71      7.43 o
 -19   5   6      180.83      147.36      5.86 o
 -17   5   6      458.01      405.39      6.96 o
 -15   5   6      261.30      247.42      6.13 o
 -13   5   6      149.59      142.86      3.38 o
 -11   5   6      313.12      290.56      3.49 o
  -9   5   6      941.09      928.93      6.37 o
  -7   5   6     1365.03     1344.86     10.49 o
  -5   5   6     1404.29     1239.86      9.63 o
  -3   5   6     2929.45     2892.93     19.64 o
  -1   5   6       10.67        3.52      1.68 o
   1   5   6     1138.27     1215.22     10.87 o
   3   5   6     1692.00     1738.97     11.91 o
   5   5   6     2370.11     2395.33     14.38 o
   7   5   6       42.97       42.27      1.87 o
   9   5   6       55.00       54.47      2.06 o
  11   5   6     1135.88     1263.61     11.17 o
  13   5   6        1.51        0.74      2.33 o
  15   5   6      351.21      340.32      7.32 o
  17   5   6        3.13        9.09      3.50 o
  19   5   6      246.96      237.10      8.79 o
  21   5   6       35.20       38.76      7.52 o
 -22   6   6      450.91      481.54     11.80 o
 -20   6   6       80.99       86.19      4.81 o
 -18   6   6      592.29      678.47      9.14 o
 -16   6   6     1122.23     1044.76     11.21 o
 -14   6   6     2281.73     2547.95     19.22 o
 -12   6   6     1142.52     1318.39      9.33 o
 -10   6   6     1331.65     1409.71     11.03 o
  -8   6   6     2945.64     3058.42     21.12 o
  -6   6   6     1255.98     1320.33     10.36 o
  -4   6   6     6555.89     6545.39     42.38 o
  -2   6   6    10190.37    10394.92     65.97 o
   0   6   6      846.66      831.89      9.18 o
   2   6   6     1915.41     1834.39     20.13 o
   4   6   6     5919.06     5842.52     48.06 o
   6   6   6     2935.41     2956.68     18.59 o
   8   6   6      253.61      244.18      3.93 o
  10   6   6     1292.32     1299.27     11.04 o
  12   6   6      801.23      831.73      9.01 o
  14   6   6     1309.39     1316.92     15.58 o
  16   6   6     1653.12     1690.58     20.04 o
  18   6   6      844.41      823.72     15.24 o
  20   6   6      302.49      311.59     11.53 o
 -23   7   6      353.14      389.31     15.95 o
 -21   7   6      952.24     1005.03     25.69 o
 -19   7   6       84.03       79.26      4.71 o
 -17   7   6      171.97      179.54      4.85 o
 -15   7   6        6.27       11.38      2.07 o
 -13   7   6       57.50       58.84      2.26 o
 -11   7   6      236.32      221.38      5.37 o
  -9   7   6     1412.00     1421.08     12.19 o
  -7   7   6      929.32      942.30      8.33 o
  -5   7   6      204.13      176.14      3.79 o
  -3   7   6        5.61        5.69      1.64 o
  -1   7   6      321.87      350.98      6.04 o
   1   7   6       37.19       32.10      2.67 o
   3   7   6      370.55      374.08      6.36 o
   5   7   6      173.18      158.49      4.47 o
   7   7   6      500.89      499.52      5.54 o
   9   7   6        1.01        1.64      2.07 o
  11   7   6      813.28      855.67     10.41 o
  13   7   6      403.75      427.41      7.62 o
  15   7   6      181.58      164.65      7.81 o
  17   7   6      515.18      507.08     14.66 o
  19   7   6       21.88       21.57      5.52 o
  21   7   6      102.40      120.25      9.21 o
 -22   8   6       66.16       70.54      6.59 o
 -20   8   6        8.96       10.99      4.97 o
 -18   8   6      222.58      194.46      8.93 o
 -16   8   6     2381.33     2434.10     22.52 o
 -14   8   6     1623.44     1689.96     19.61 o
 -12   8   6     3655.12     3695.85     36.19 o
 -10   8   6      716.99      656.17     10.26 o
  -8   8   6        8.64        5.87      2.30 o
  -6   8   6      169.56      164.07      4.31 o
  -4   8   6        9.07        8.69      1.97 o
  -2   8   6      337.52      325.84      5.25 o
   0   8   6       48.18       39.09      3.33 o
   2   8   6     1956.00     2015.91     20.84 o
   4   8   6      265.83      279.59      6.58 o
   6   8   6     2517.28     2584.70     22.98 o
   8   8   6       22.33       22.93      2.38 o
  10   8   6       73.63       49.91      3.07 o
  12   8   6      627.74      645.01      9.93 o
  14   8   6       45.59       55.49      4.16 o
  16   8   6      749.43      759.18     11.65 o
  18   8   6      284.42      300.40     14.02 o
  20   8   6      689.68      739.94     30.47 o
 -21   9   6        3.60        0.32      4.32 o
 -19   9   6       38.26       38.50      4.40 o
 -17   9   6      186.44      207.43     11.14 o
 -15   9   6      140.21      116.60      8.12 o
 -13   9   6      862.71      838.11     12.45 o
 -11   9   6      252.92      271.66      7.56 o
  -9   9   6     1214.36     1177.08     14.51 o
  -7   9   6      168.06      139.62      6.70 o
  -5   9   6      218.01      233.17      5.82 o
  -3   9   6     1342.73     1285.24     12.92 o
  -1   9   6     1839.11     1747.20     18.64 o
   1   9   6     2056.61     1959.46     20.47 o
   3   9   6     3386.64     3384.68     32.90 o
   5   9   6     4088.57     3928.77     37.42 o
   7   9   6      143.61      181.91      5.94 o
   9   9   6      327.27      351.77      5.64 o
  11   9   6      190.48      183.94      8.37 o
  13   9   6      192.18      223.26      6.71 o
  15   9   6      103.37      122.10      7.36 o
  17   9   6      174.50      175.20     27.55 o
  19   9   6       78.32       89.33      8.12 o
 -18  10   6      312.84      311.34     21.27 o
 -16  10   6      271.59      252.01     12.99 o
 -14  10   6     2089.81     2104.59     43.98 o
 -12  10   6     1647.78     1619.78     22.18 o
 -10  10   6       75.55       79.26      5.12 o
  -8  10   6     1477.72     1468.86     19.69 o
  -6  10   6     1356.72     1332.82     15.70 o
  -4  10   6     4322.33     4218.00     46.41 o
  -2  10   6     2346.02     2379.30     24.22 o
   0  10   6     3840.22     3804.14     36.55 o
   2  10   6      887.53      843.25     15.22 o
   4  10   6     2557.89     2521.05     29.43 o
   6  10   6     4378.24     4374.46     48.05 o
   8  10   6     1090.26     1125.03     20.87 o
  10  10   6      339.07      338.88      9.08 o
  12  10   6      408.13      480.62     11.80 o
  14  10   6      724.37      743.92     15.80 o
  16  10   6      551.31      537.70     14.86 o
  18  10   6      600.16      629.33     16.66 o
 -17  11   6      320.77      300.70     20.30 o
 -15  11   6      752.30      805.87     27.09 o
 -13  11   6      483.45      523.22     22.24 o
 -11  11   6      410.24      425.50     19.34 o
  -9  11   6      441.16      464.90     14.01 o
  -7  11   6      308.23      330.88     12.31 o
  -5  11   6       13.62       11.54      5.34 o
  -3  11   6      201.83      208.53     10.58 o
  -1  11   6      281.17      267.55     10.88 o
   1  11   6      237.21      217.42     10.19 o
   3  11   6      439.92      433.28     17.41 o
   5  11   6      679.19      706.24     22.25 o
   7  11   6       58.88       75.39      9.67 o
   9  11   6       74.06       74.43      9.67 o
  11  11   6      190.77      173.66     14.02 o
  13  11   6      129.97      120.15      6.43 o
  15  11   6      173.06      178.40      9.21 o
 -16  12   6      563.51      547.42     24.18 o
 -14  12   6     1009.29     1044.17     30.97 o
 -12  12   6     1021.79     1034.55     30.00 o
 -10  12   6       96.70      113.10     11.60 o
  -8  12   6      660.60      701.34     23.22 o
  -6  12   6      217.93      180.79     12.57 o
  -4  12   6     1061.14     1057.95     28.07 o
  -2  12   6     1092.21     1044.45     28.07 o
   0  12   6      292.29      321.01     16.44 o
   2  12   6      417.37      437.12     18.37 o
   4  12   6      145.21      145.01     10.63 o
   6  12   6     1974.85     1925.53     42.64 o
   8  12   6       17.82       20.30      7.73 o
  10  12   6      543.05      568.71     22.25 o
  12  12   6        5.58        8.70      8.70 o
  14  12   6      301.91      301.50      9.95 o
 -13  13   6      206.25      220.42     15.47 o
 -11  13   6       42.19       61.86      9.67 o
  -9  13   6        6.39       19.33      8.70 o
  -7  13   6        4.38       -0.97      7.73 o
  -5  13   6       26.98       22.23      8.70 o
  -3  13   6       10.26        3.87      7.73 o
  -1  13   6      121.04      121.80     10.63 o
   1  13   6       59.24       54.13      8.70 o
   3  13   6      119.22      109.23     10.63 o
   5  13   6       93.99       93.76      9.67 o
   7  13   6       38.72       57.03      8.70 o
   9  13   6        5.28        6.77      7.73 o
  11  13   6        2.63       -0.97      7.73 o
 -10  14   6        7.79        4.83      8.70 o
  -8  14   6      556.16      555.16     22.25 o
  -6  14   6      639.18      666.46     23.21 o
  -4  14   6     1171.89     1220.57     31.94 o
  -2  14   6      452.79      469.03     20.31 o
   0  14   6      500.30      499.04     20.31 o
   2  14   6      121.76      116.97     10.63 o
   4  14   6       58.41       60.90      9.67 o
   6  14   6      817.85      744.00     24.19 o
   8  14   6      247.66      262.01     17.40 o
  -5  15   6      445.60      503.83     21.27 o
  -3  15   6      271.96      284.25     17.40 o
  -1  15   6      167.71      150.81     12.57 o
   1  15   6       10.24       16.43      8.70 o
   3  15   6       57.02       41.56      8.70 o
 -25   1   7      328.71      272.07     13.32 o
 -23   1   7      281.74      281.63     12.31 o
 -21   1   7      511.46      514.95     10.08 o
 -19   1   7      252.34      273.62      6.57 o
 -17   1   7     1505.20     1445.94     11.92 o
 -15   1   7     3900.37     3487.33     22.59 o
 -13   1   7      389.86      457.95      4.72 o
 -11   1   7     1167.87     1171.89      7.83 o
  -9   1   7       19.17       11.77      1.27 o
  -7   1   7     1231.69     1345.48      7.02 o
  -5   1   7     9326.53     9249.10     42.29 o
  -3   1   7    11400.00    12237.78     57.50 o
  -1   1   7     7030.86     6920.12     32.92 o
   1   1   7     1560.92     1221.87      7.25 o
   3   1   7     3616.15     4148.79     23.87 o
   5   1   7     1251.83     1242.70      8.24 o
   7   1   7     2071.44     1962.37     11.64 o
   9   1   7      857.70      889.65      6.35 o
  11   1   7     1185.49     1113.62      8.22 o
  13   1   7     2145.69     2275.86     15.61 o
  15   1   7     1598.89     1639.06     13.13 o
  17   1   7     2441.61     2221.66     18.21 o
  19   1   7      165.92      175.85      5.16 o
  21   1   7       68.58       60.71      6.25 o
  23   1   7       69.16       68.92     15.95 o
 -24   2   7        0.65       -8.70      8.70 o
 -22   2   7      207.50      175.08     14.50 o
 -20   2   7      265.96      293.49      8.22 o
 -18   2   7       73.40       78.69      3.56 o
 -16   2   7       79.60       60.36      2.93 o
 -14   2   7      280.03      264.97      4.22 o
 -12   2   7      899.07      873.42      6.88 o
 -10   2   7        7.93        8.95      1.31 o
  -8   2   7     1644.84     1661.31      9.37 o
  -6   2   7       46.57       46.67      1.19 o
  -4   2   7       17.36       11.34      0.92 o
  -2   2   7     2664.42     2470.74     12.84 o
   0   2   7      571.72      672.11      4.33 o
   2   2   7      585.46      684.62      4.66 o
   4   2   7      167.33      221.99      2.94 o
   6   2   7      131.28      142.53      3.14 o
   8   2   7      189.77      212.66      3.50 o
  10   2   7       48.23       63.94      2.21 o
  12   2   7        1.61       11.07      1.76 o
  14   2   7      199.74      164.81      4.42 o
  16   2   7       62.96       55.90      3.23 o
  18   2   7        2.51       -2.70      2.70 o
  20   2   7        0.64       -4.22      4.22 o
  22   2   7       25.14       21.24      6.09 o
 -23   3   7       72.36       60.46      6.73 o
 -21   3   7      122.86       81.84      7.25 o
 -19   3   7      393.97      392.22      8.27 o
 -17   3   7      763.92      851.40      9.87 o
 -15   3   7     7649.62     7126.16     49.48 o
 -13   3   7     1476.93     1614.31     11.05 o
 -11   3   7      499.89      561.08      4.69 o
  -9   3   7      111.93      114.68      2.69 o
  -7   3   7     1101.43     1021.27      6.47 o
  -5   3   7       79.72       43.55      1.19 o
  -3   3   7     1701.20     1427.54      8.53 o
  -1   3   7     8600.04     8166.73     43.62 o
   1   3   7       84.43      135.08      1.90 o
   3   3   7     1966.26     1687.34      9.62 o
   5   3   7       20.12       12.80      1.66 o
   7   3   7     4784.45     4349.67     26.66 o
   9   3   7       65.76       93.62      3.18 o
  11   3   7       75.29       54.55      2.91 o
  13   3   7      798.50      744.71      8.95 o
  15   3   7      818.12      821.79      9.94 o
  17   3   7      745.09      746.93      9.24 o
  19   3   7       79.98       67.33      3.88 o
  21   3   7      336.53      323.67     15.33 o
 -24   4   7       95.13      140.11      8.81 o
 -22   4   7        3.16        5.98      5.34 o
 -20   4   7      206.27      234.80      7.62 o
 -18   4   7       26.19       16.42      2.97 o
 -16   4   7       74.09       79.45      3.27 o
 -14   4   7        3.41       -0.77      1.87 o
 -12   4   7     1394.48     1457.43      9.70 o
 -10   4   7     1944.02     1913.22     11.75 o
  -8   4   7      515.37      482.78      3.89 o
  -6   4   7      953.65      922.91      7.82 o
  -4   4   7      222.53      215.62      3.67 o
  -2   4   7      264.89      280.87      3.95 o
   0   4   7     1161.36     1164.30      9.62 o
   2   4   7      244.01      242.81      2.58 o
   4   4   7        4.85       -1.12      1.12 o
   6   4   7     2775.56     2895.24     18.32 o
   8   4   7      682.25      727.45      6.30 o
  10   4   7        6.75       10.66      2.14 o
  12   4   7      477.63      448.21      6.88 o
  14   4   7       19.40       31.95      3.53 o
  16   4   7        2.55        0.41      3.43 o
  18   4   7      234.98      236.38      8.94 o
  20   4   7       26.68       14.05      5.75 o
  22   4   7      223.24      218.77     10.94 o
 -23   5   7      520.88      529.42     14.86 o
 -21   5   7     1270.44     1314.02     19.44 o
 -19   5   7      629.55      638.90     10.52 o
 -17   5   7     3447.74     3290.46     26.96 o
 -15   5   7     5732.63     5361.84     38.14 o
 -13   5   7     3547.47     3496.38     22.49 o
 -11   5   7     6334.63     6065.46     33.50 o
  -9   5   7      125.78      102.51      3.75 o
  -7   5   7     3282.48     3253.80     22.25 o
  -5   5   7     4964.69     4700.12     31.04 o
  -3   5   7    12289.84    12841.50     81.15 o
  -1   5   7     3582.99     3792.85     29.33 o
   1   5   7     5165.10     4910.97     34.42 o
   3   5   7     5852.27     6297.18     39.75 o
   5   5   7     3389.82     3362.19     19.82 o
   7   5   7     2863.78     2812.55     19.19 o
   9   5   7      879.66      968.76      8.42 o
  11   5   7     2551.75     2558.89     21.30 o
  13   5   7      828.36      848.34     10.79 o
  15   5   7     1559.47     1517.74     16.19 o
  17   5   7     2124.03     2115.29     21.13 o
  19   5   7      874.62      899.35     23.60 o
  21   5   7      375.97      378.96     15.37 o
 -22   6   7        9.35        8.23      4.67 o
 -20   6   7       11.73        2.49      4.22 o
 -18   6   7       45.82       37.83      3.87 o
 -16   6   7       11.09        6.16      2.76 o
 -14   6   7      516.25      503.75      5.84 o
 -12   6   7       44.24       45.44      2.14 o
 -10   6   7      146.11      130.81      3.05 o
  -8   6   7     1672.71     1784.74     14.50 o
  -6   6   7        3.43        8.35      2.05 o
  -4   6   7       40.38       32.74      2.06 o
  -2   6   7      287.38      310.81      6.36 o
   0   6   7     1592.27     1608.68     14.05 o
   2   6   7       16.27       18.76      2.67 o
   4   6   7     2090.74     2211.31     18.22 o
   6   6   7     1860.62     1817.84     13.07 o
   8   6   7       16.03       26.82      1.94 o
  10   6   7       23.40       24.76      2.75 o
  12   6   7      244.69      235.99      6.34 o
  14   6   7      262.32      254.44      7.03 o
  16   6   7      115.74      117.01      5.41 o
  18   6   7      210.98      214.45      9.16 o
  20   6   7        0.79       -4.35      6.15 o
 -21   7   7      308.38      336.71      9.95 o
 -19   7   7      115.97       90.72      5.12 o
 -17   7   7      994.98     1030.66     11.37 o
 -15   7   7     1391.33     1397.01     12.74 o
 -13   7   7     1614.64     1687.75     19.25 o
 -11   7   7     1248.48     1203.45     13.16 o
  -9   7   7       83.64       96.30      3.66 o
  -7   7   7      736.95      732.45      7.72 o
  -5   7   7     2656.96     2641.52     19.91 o
  -3   7   7     4960.05     5019.42     35.36 o
  -1   7   7     5792.32     5934.17     49.05 o
   1   7   7     3548.68     3405.53     29.56 o
   3   7   7     3060.47     3081.55     27.10 o
   5   7   7      937.91     1011.72     10.07 o
   7   7   7     4666.70     4665.23     34.95 o
   9   7   7     1496.09     1526.73     13.47 o
  11   7   7     1114.82     1113.14     13.24 o
  13   7   7     1070.36     1074.76     12.74 o
  15   7   7     1380.12     1359.92     16.89 o
  17   7   7     1292.50     1265.41     19.51 o
  19   7   7      236.58      258.03     13.21 o
 -20   8   7      156.55      166.21      8.04 o
 -18   8   7        8.54       10.57      3.10 o
 -16   8   7      428.85      432.97      9.79 o
 -14   8   7      804.84      771.41     12.21 o
 -12   8   7       83.90       91.87      4.74 o
 -10   8   7      212.98      196.29      5.90 o
  -8   8   7      497.17      514.40      7.82 o
  -6   8   7        1.41        0.11      2.15 o
  -4   8   7      506.07      462.27      6.28 o
  -2   8   7      172.74      164.83      5.77 o
   0   8   7       96.43       91.18      4.21 o
   2   8   7       12.89       17.23      3.24 o
   4   8   7        2.06        1.98      2.93 o
   6   8   7      716.43      759.66     13.52 o
   8   8   7      612.16      616.03      7.25 o
  10   8   7       52.84       45.81      3.25 o
  12   8   7       43.00       47.78      3.85 o
  14   8   7       18.61       12.17      3.64 o
  16   8   7        4.50       -2.85      4.67 o
  18   8   7       20.23       14.77      5.65 o
 -19   9   7      407.60      391.64     22.24 o
 -17   9   7      648.98      698.98     18.12 o
 -15   9   7     1122.18     1094.09     15.48 o
 -13   9   7     1135.55     1098.01     14.99 o
 -11   9   7      790.83      875.76     14.52 o
  -9   9   7       85.96       73.22      3.63 o
  -7   9   7     2299.25     2172.14     20.45 o
  -5   9   7     1293.83     1396.77     14.23 o
  -3   9   7     6118.99     6116.56     50.41 o
  -1   9   7     3470.96     3366.63     32.91 o
   1   9   7     1344.88     1419.58     16.32 o
   3   9   7      188.09      192.03      6.39 o
   5   9   7      185.26      163.95      5.59 o
   7   9   7     1344.64     1401.29     16.66 o
   9   9   7      380.97      419.94      7.08 o
  11   9   7     1245.47     1242.08     14.69 o
  13   9   7      835.58      835.01     11.75 o
  15   9   7     1198.25     1179.82     27.59 o
  17   9   7      555.65      581.16     15.55 o
 -18  10   7      328.06      312.31     21.27 o
 -16  10   7       78.13       76.77      8.22 o
 -14  10   7       95.50       72.52      6.60 o
 -12  10   7      177.62      157.11      6.82 o
 -10  10   7       45.98       40.73      6.57 o
  -8  10   7      586.03      576.68     12.29 o
  -6  10   7     1094.34     1149.76     14.48 o
  -4  10   7     1100.94     1092.51     25.57 o
  -2  10   7      348.32      358.28      7.66 o
   0  10   7      872.17      951.63     12.49 o
   2  10   7        1.79        4.49      3.58 o
   4  10   7       21.79       31.47      4.09 o
   6  10   7      199.51      213.95     13.15 o
   8  10   7       10.42       13.75      3.71 o
  10  10   7       88.96       94.13      6.77 o
  12  10   7      539.20      541.64      9.56 o
  14  10   7      271.72      290.70     11.09 o
  16  10   7      170.00      158.91      8.36 o
 -17  11   7     1055.03     1126.45     33.87 o
 -15  11   7     1286.66     1366.78     26.35 o
 -13  11   7     2554.11     2681.82     49.94 o
 -11  11   7     2606.24     2516.52     38.74 o
  -9  11   7       20.93       25.01      6.47 o
  -7  11   7      656.05      706.98     16.75 o
  -5  11   7      492.96      484.74     14.51 o
  -3  11   7     2643.71     2658.61     39.08 o
  -1  11   7     1177.29     1141.64     16.23 o
   1  11   7     1450.96     1338.04     18.08 o
   3  11   7     1072.49     1067.69     15.08 o
   5  11   7      408.98      458.39     19.34 o
   7  11   7     1276.71     1186.02     30.98 o
   9  11   7      316.97      291.04     17.40 o
  11  11   7     1098.28     1202.09     32.91 o
  13  11   7       15.41       18.61      4.83 o
  15  11   7      390.98      408.77     13.54 o
 -14  12   7      329.52      325.85     20.31 o
 -12  12   7       32.80       24.16      9.67 o
 -10  12   7       86.48       93.76     10.63 o
  -8  12   7       93.84       88.93     10.63 o
  -6  12   7       40.40       39.63      8.70 o
  -4  12   7      141.22      151.77     11.60 o
  -2  12   7      542.23      531.01     20.31 o
   0  12   7      450.28      387.81     18.38 o
   2  12   7      105.34      110.20     10.63 o
   4  12   7      425.14      391.66     18.37 o
   6  12   7      181.51      151.78     11.60 o
   8  12   7      128.70      143.07     12.57 o
  10  12   7      136.48      137.27     12.57 o
  12  12   7       53.36       34.80      9.67 o
 -13  13   7      601.59      626.75     25.15 o
 -11  13   7      226.35      222.36     15.47 o
  -9  13   7       10.02       10.63      8.70 o
  -7  13   7       46.79       46.40      9.67 o
  -5  13   7       37.84       40.60      9.67 o
  -3  13   7      502.63      425.54     19.34 o
  -1  13   7      378.51      410.97     19.34 o
   1  13   7      135.20      127.60     11.60 o
   3  13   7        3.72        3.87      7.73 o
   5  13   7       15.34        7.73      7.73 o
   7  13   7      234.05      228.17     16.44 o
   9  13   7       91.59       82.16     10.63 o
  11  13   7       56.15       42.53     10.63 o
  -8  14   7       88.37       73.46     10.63 o
  -6  14   7      221.74      205.92     14.50 o
  -4  14   7      560.52      622.87     23.21 o
  -2  14   7      625.81      642.27     23.21 o
   0  14   7      564.94      566.78     22.25 o
   2  14   7      536.43      576.43     22.24 o
   4  14   7      408.59      465.13     20.31 o
   6  14   7      252.05      271.67     18.37 o
  -3  15   7      835.75      833.97     27.09 o
  -1  15   7      590.95      546.47     22.25 o
   1  15   7      440.50      462.24     21.27 o
 -24   0   8     1922.72     1838.69     43.59 o
 -22   0   8      758.76      764.28     24.19 o
 -20   0   8     1889.74     1782.87     39.73 o
 -18   0   8     3007.51     2920.95     42.40 o
 -16   0   8     6292.72     6521.33     70.29 o
 -14   0   8    19654.06    18734.55    164.76 o
 -12   0   8     4836.58     4969.15     45.98 o
 -10   0   8    11934.34    12142.03     95.37 o
  -8   0   8       55.22       64.91      3.10 o
  -6   0   8    19622.60    18953.73    148.37 o
  -4   0   8     9822.41     9843.73     78.14 o
  -2   0   8    14432.82    14029.05    110.49 o
   0   0   8     2618.56     2977.65     25.11 o
   2   0   8     8274.56     8229.39     59.52 o
   4   0   8     3270.91     3075.82     23.36 o
   6   0   8      255.07      261.57      4.31 o
   8   0   8    20216.77    20521.36    146.57 o
  10   0   8      846.35      749.85      8.78 o
  12   0   8      206.61      265.10      6.74 o
  14   0   8      619.39      552.04      9.51 o
  16   0   8     1844.28     1894.70     21.29 o
  18   0   8      568.98      539.80     15.71 o
  20   0   8      655.51      699.92     18.04 o
  22   0   8      922.74      992.74     32.90 o
 -23   1   8      309.09      334.61     12.99 o
 -21   1   8      449.86      411.23      9.29 o
 -19   1   8      304.70      298.67      7.50 o
 -17   1   8       15.26        7.10      2.38 o
 -15   1   8      218.31      183.68      3.80 o
 -13   1   8       48.18       72.97      3.36 o
 -11   1   8      987.93     1007.65      7.44 o
  -9   1   8     2296.34     2174.27     12.87 o
  -7   1   8        9.69        3.66      1.06 o
  -5   1   8     1276.45     1348.77      7.45 o
  -3   1   8      192.07      189.26      2.26 o
  -1   1   8     1113.92      981.31      5.72 o
   1   1   8      808.32      815.94      5.41 o
   3   1   8       18.54       39.42      1.58 o
   5   1   8     2341.40     2360.48     14.39 o
   7   1   8     1594.96     1669.61     12.25 o
   9   1   8       12.23       14.42      1.68 o
  11   1   8      318.51      378.69      4.70 o
  13   1   8        0.04       -0.18      2.20 o
  15   1   8       87.44       83.05      3.46 o
  17   1   8       11.15       14.52      3.50 o
  19   1   8      146.53      176.25      8.93 o
  21   1   8       44.34       43.62      6.25 o
 -24   2   8     1353.73     1380.66     25.30 o
 -22   2   8      330.49      341.10     12.25 o
 -20   2   8      596.61      543.25     10.39 o
 -18   2   8      560.49      664.81      8.73 o
 -16   2   8      786.43      732.28      9.02 o
 -14   2   8     1085.76      934.21      8.53 o
 -12   2   8      426.61      441.68      4.72 o
 -10   2   8      321.87      331.62      3.69 o
  -8   2   8       31.32       18.32      1.28 o
  -6   2   8     3437.23     3515.15     17.52 o
  -4   2   8    13789.21    13382.19     65.13 o
  -2   2   8     8125.23     9069.47     44.53 o
   0   2   8     7616.51     7748.58     38.23 o
   2   2   8      305.11      321.26      3.40 o
   4   2   8     1069.87     1190.45      8.13 o
   6   2   8     1936.91     2008.64     14.26 o
   8   2   8     5098.97     5017.34     36.03 o
  10   2   8     2005.22     2183.00     15.85 o
  12   2   8     1827.29     1799.47     16.09 o
  14   2   8     2642.29     2692.02     19.20 o
  16   2   8      595.68      547.61      7.32 o
  18   2   8     1385.42     1279.29     14.58 o
  20   2   8      133.30      138.04      7.77 o
  22   2   8      309.09      315.04     16.37 o
 -23   3   8       10.56        4.15      5.78 o
 -21   3   8       24.52       13.79      5.09 o
 -19   3   8       18.71       32.68      4.60 o
 -17   3   8       25.36       24.38      2.76 o
 -15   3   8        1.83        0.89      2.30 o
 -13   3   8      898.88      868.01      8.69 o
 -11   3   8      294.21      270.34      3.97 o
  -9   3   8        1.96        2.13      1.25 o
  -7   3   8      188.65      186.33      2.50 o
  -5   3   8      790.24      892.98      5.59 o
  -3   3   8       10.95       11.27      1.02 o
  -1   3   8       96.57      101.36      2.54 o
   1   3   8       35.77       43.07      1.73 o
   3   3   8      798.06      887.73      6.17 o
   5   3   8        5.59        8.96      1.50 o
   7   3   8       53.82       39.74      1.92 o
   9   3   8        6.73       13.13      2.06 o
  11   3   8      135.65      127.74      4.76 o
  13   3   8       27.34       28.90      3.60 o
  15   3   8        2.43       -3.27      3.27 o
  17   3   8        8.93       11.62      3.96 o
  19   3   8       21.19        9.42      5.52 o
  21   3   8        0.81       -5.37      5.37 o
 -22   4   8      462.98      429.28     29.01 o
 -20   4   8      971.46     1059.81     27.58 o
 -18   4   8      933.87      905.85     12.51 o
 -16   4   8     1865.13     1891.23     15.84 o
 -14   4   8     2547.61     2386.02     18.69 o
 -12   4   8      968.50     1142.73      9.50 o
 -10   4   8     1396.61     1326.11      9.10 o
  -8   4   8       11.76        9.64      1.55 o
  -6   4   8     3938.23     4045.46     26.71 o
  -4   4   8     5830.72     5833.20     35.83 o
  -2   4   8     8037.18     8330.80     53.38 o
   0   4   8     2881.50     3084.53     19.29 o
   2   4   8      479.83      391.30      3.54 o
   4   4   8      798.22      896.74      6.48 o
   6   4   8      376.98      381.90      4.33 o
   8   4   8     4420.50     4465.90     29.47 o
  10   4   8     1090.75     1109.31     11.10 o
  12   4   8     1511.40     1472.20     15.41 o
  14   4   8      440.73      465.81      9.44 o
  16   4   8      966.79      953.85     12.53 o
  18   4   8      509.34      478.23     12.82 o
  20   4   8      215.59      222.14     11.11 o
 -23   5   8      156.37      148.24      8.36 o
 -21   5   8       49.75       46.89      6.77 o
 -19   5   8      219.50      204.77      7.93 o
 -17   5   8        4.49        6.12      2.81 o
 -15   5   8      563.32      567.26      7.31 o
 -13   5   8      960.08      826.25      7.86 o
 -11   5   8       69.62       73.10      2.71 o
  -9   5   8      724.00      695.90      6.84 o
  -7   5   8     2440.60     2481.01     18.96 o
  -5   5   8      154.81      177.82      4.24 o
  -3   5   8      639.75      586.65      7.04 o
  -1   5   8      568.32      608.48      6.52 o
   1   5   8      291.14      353.03      5.19 o
   3   5   8      160.83      148.49      3.29 o
   5   5   8        2.16       -0.03      1.40 o
   7   5   8     2721.78     2851.72     18.43 o
   9   5   8        9.71       16.94      2.66 o
  11   5   8      196.37      206.07      6.07 o
  13   5   8        3.63        0.64      3.24 o
  15   5   8      343.89      343.37      7.91 o
  17   5   8       22.22       20.93      4.70 o
  19   5   8      135.97      115.90      7.21 o
 -22   6   8      644.61      712.10     16.93 o
 -20   6   8     1047.06     1058.45     16.66 o
 -18   6   8      322.43      342.70      8.09 o
 -16   6   8      298.25      345.11      6.65 o
 -14   6   8     1481.00     1581.52     13.13 o
 -12   6   8      108.11       91.91      3.94 o
 -10   6   8     1110.66     1310.01     12.78 o
  -8   6   8       24.55       26.51      2.49 o
  -6   6   8     4052.52     4056.93     29.37 o
  -4   6   8     5113.00     5536.90     39.05 o
  -2   6   8     5238.46     5304.37     40.46 o
   0   6   8     3328.54     3195.02     25.53 o
   2   6   8     1072.15     1222.27     12.90 o
   4   6   8      250.39      235.76      4.68 o
   6   6   8       42.26       25.10      2.37 o
   8   6   8     5464.21     5403.81     37.66 o
  10   6   8     1321.60     1300.03     13.89 o
  12   6   8      973.63     1017.09     12.25 o
  14   6   8     1352.45     1311.37     14.86 o
  16   6   8      724.30      746.21     12.75 o
  18   6   8      433.49      414.42     14.31 o
  20   6   8       65.81       60.86      7.84 o
 -21   7   8      355.18      345.62     10.06 o
 -19   7   8      474.90      563.73     11.36 o
 -17   7   8      806.04      811.80     11.39 o
 -15   7   8        7.44        8.53      3.82 o
 -13   7   8      510.62      521.45      8.73 o
 -11   7   8      166.23      144.02      8.21 o
  -9   7   8      180.38      183.41      5.76 o
  -7   7   8     1395.91     1341.84     11.86 o
  -5   7   8     1761.38     1810.06     14.80 o
  -3   7   8     2022.18     1886.23     16.56 o
  -1   7   8      254.53      279.71      6.31 o
   1   7   8      325.26      315.49      8.20 o
   3   7   8     1347.73     1367.91     21.13 o
   5   7   8       15.55        9.60      2.89 o
   7   7   8       42.61       44.61      2.22 o
   9   7   8       42.75       42.77      2.75 o
  11   7   8       38.61       40.18      3.63 o
  13   7   8      168.82      150.19      5.33 o
  15   7   8      178.81      165.45      7.11 o
  17   7   8        5.48       -4.49      5.78 o
  19   7   8      122.21      101.47     12.08 o
 -20   8   8      450.59      478.03     16.74 o
 -18   8   8      101.06       83.76     15.47 o
 -16   8   8     1412.36     1440.90     20.13 o
 -14   8   8      943.04      874.36     13.30 o
 -12   8   8     2392.44     2573.00     24.28 o
 -10   8   8     1146.44     1090.16     12.71 o
  -8   8   8       56.13       73.09      3.64 o
  -6   8   8      235.45      254.30      5.54 o
  -4   8   8       12.68       10.06      2.36 o
  -2   8   8     2056.30     2083.51     22.06 o
   0   8   8      117.78      125.83      9.49 o
   2   8   8       13.81        3.52      3.24 o
   4   8   8       14.92        6.29      3.33 o
   6   8   8      329.30      387.65      8.43 o
   8   8   8       12.39        9.62      1.96 o
  10   8   8        5.48        1.50      2.90 o
  12   8   8      251.21      258.75      7.44 o
  14   8   8      189.24      152.77      6.67 o
  16   8   8       14.45        3.84      4.96 o
  18   8   8       10.04       17.93      6.73 o
 -19   9   8        7.36       22.23     10.63 o
 -17   9   8        1.28        1.93      8.70 o
 -15   9   8      104.16      114.12      6.68 o
 -13   9   8      545.98      518.91     12.57 o
 -11   9   8       32.58       32.01      4.12 o
  -9   9   8       96.63       95.56      4.14 o
  -7   9   8      207.02      215.39      6.10 o
  -5   9   8       78.32       65.48      4.41 o
  -3   9   8       46.36       37.27      3.82 o
  -1   9   8      670.58      687.72     10.59 o
   1   9   8      874.09      848.89     11.94 o
   3   9   8      368.10      344.34     11.86 o
   5   9   8      898.34      927.58     12.91 o
   7   9   8     1928.52     1895.50     21.18 o
   9   9   8      605.87      616.97     12.36 o
  11   9   8      517.13      527.79      9.02 o
  13   9   8      220.66      194.19      7.68 o
  15   9   8      209.13      190.51      8.34 o
  17   9   8      240.37      258.53     20.79 o
 -18  10   8       61.80       54.13     11.60 o
 -16  10   8      104.58       74.43     11.60 o
 -14  10   8      298.12      323.13     13.67 o
 -12  10   8      177.83      143.14      8.89 o
 -10  10   8      347.23      342.13     12.99 o
  -8  10   8      136.91      124.54      5.28 o
  -6  10   8      672.38      678.32     10.91 o
  -4  10   8      961.89      963.91     13.02 o
  -2  10   8     2245.45     2178.08     23.38 o
   0  10   8     1920.93     1934.79     21.18 o
   2  10   8      479.01      482.82     10.38 o
   4  10   8     1008.74     1027.46     15.74 o
   6  10   8      277.18      257.46      8.66 o
   8  10   8     1878.39     1872.08     24.52 o
  10  10   8     1478.53     1488.29     21.03 o
  12  10   8     1736.95     1745.35     26.06 o
  14  10   8      331.78      336.43     11.42 o
 -15  11   8      440.24      498.02     23.21 o
 -13  11   8      895.13      884.19     20.53 o
 -11  11   8      497.40      525.02     34.82 o
  -9  11   8      274.89      326.38     17.89 o
  -7  11   8      712.19      710.60     17.10 o
  -5  11   8      458.12      476.45     10.65 o
  -3  11   8      761.68      814.61     13.80 o
  -1  11   8      344.14      335.36      8.91 o
   1  11   8      292.11      319.05      8.91 o
   3  11   8       29.39       32.57      4.32 o
   5  11   8      254.65      234.23      8.93 o
   7  11   8      152.48      148.08      9.67 o
   9  11   8      203.37      202.56      8.22 o
  11  11   8      151.78      145.97     12.57 o
  13  11   8       28.20       37.70     10.63 o
 -14  12   8      345.72      358.73     21.27 o
 -12  12   8      491.38      470.01     22.24 o
 -10  12   8      272.07      314.23     19.34 o
  -8  12   8      142.42      135.34     12.57 o
  -6  12   8      561.32      508.76     21.28 o
  -4  12   8      316.99      321.98     18.37 o
  -2  12   8     1927.65     1823.60     42.63 o
   0  12   8      535.52      517.45     21.28 o
   2  12   8      322.68      352.93     18.37 o
   4  12   8       12.69       17.40      8.70 o
   6  12   8      217.14      227.20     17.40 o
   8  12   8      257.57      297.78     19.34 o
  10  12   8      356.36      339.40     20.31 o
  12  12   8      451.13      469.98     22.24 o
 -11  13   8       43.32       57.99     10.63 o
  -9  13   8       32.61       46.39      9.67 o
  -7  13   8        4.57       15.46      8.70 o
  -5  13   8       60.86       55.10     10.63 o
  -3  13   8      115.20      108.27     11.60 o
  -1  13   8      131.55      113.10     11.60 o
   1  13   8       32.32       24.16      8.70 o
   3  13   8       16.31       24.16      8.70 o
   5  13   8       23.72       24.16      8.70 o
   7  13   8        9.40       24.16      8.70 o
   9  13   8       41.98       40.60      9.67 o
  -6  14   8      529.57      575.44     24.18 o
  -4  14   8      503.83      510.63     22.24 o
  -2  14   8     1463.38     1503.66     38.73 o
   0  14   8      609.63      666.42     24.18 o
   2  14   8       24.54       17.40      8.70 o
   4  14   8      108.87      130.50     12.57 o
 -23   1   9     3318.32     3516.43     49.74 o
 -21   1   9      546.10      473.37     14.01 o
 -19   1   9      673.03      612.41     14.70 o
 -17   1   9      490.02      500.49      9.68 o
 -15   1   9      154.53      156.52      5.10 o
 -13   1   9      737.99      666.90      6.75 o
 -11   1   9      576.05      582.56      6.14 o
  -9   1   9     2008.71     1887.66     11.50 o
  -7   1   9       26.03       18.58      1.33 o
  -5   1   9     4997.80     5068.09     26.48 o
  -3   1   9     6174.42     6140.44     31.81 o
  -1   1   9     3322.70     3600.80     19.19 o
   1   1   9     1927.47     1977.89     11.23 o
   3   1   9      181.89      226.56      3.33 o
   5   1   9      544.09      528.11      5.18 o
   7   1   9      400.08      398.07      5.02 o
   9   1   9     8661.07     8793.31     56.00 o
  11   1   9      932.84      967.97      8.38 o
  13   1   9      551.91      516.01      7.25 o
  15   1   9      371.82      359.93      8.17 o
  17   1   9      244.41      217.11      9.07 o
  19   1   9      335.68      317.76     14.05 o
  21   1   9      237.03      208.85     11.62 o
 -22   2   9       20.56       22.06      5.78 o
 -20   2   9      195.84      187.75     10.98 o
 -18   2   9      146.58      135.54      4.90 o
 -16   2   9        7.75        2.62      2.58 o
 -14   2   9       44.68       48.36      2.76 o
 -12   2   9       70.33       41.04      2.20 o
 -10   2   9      181.23      187.61      3.32 o
  -8   2   9      378.76      374.13      3.89 o
  -6   2   9     1208.44     1154.35      7.28 o
  -4   2   9     1030.20     1133.52      7.12 o
  -2   2   9      618.36      601.63      4.49 o
   0   2   9        3.96        4.92      1.20 o
   2   2   9      282.41      270.55      3.25 o
   4   2   9       89.23      110.13      2.67 o
   6   2   9      672.42      689.10      7.08 o
   8   2   9      198.94      201.53      4.74 o
  10   2   9       55.05       57.91      3.13 o
  12   2   9       75.24       66.31      3.45 o
  14   2   9       34.31       31.32      4.00 o
  16   2   9        2.73       -0.04      3.61 o
  18   2   9        0.07       -2.28      6.30 o
  20   2   9        7.18       -7.25      7.25 o
 -23   3   9     1570.22     1576.09     27.29 o
 -21   3   9      150.50      135.43      7.43 o
 -19   3   9      428.48      380.19      8.29 o
 -17   3   9       37.62       30.79      3.25 o
 -15   3   9      855.77      856.65      9.09 o
 -13   3   9     1250.44     1259.27     11.43 o
 -11   3   9     1697.99     1679.46     11.93 o
  -9   3   9     5546.52     5674.45     50.18 o
  -7   3   9     1267.42     1239.07      8.98 o
  -5   3   9     7046.82     6757.05     38.21 o
  -3   3   9     2795.32     3070.21     18.21 o
  -1   3   9     2213.52     1924.84     11.01 o
   1   3   9      266.71      283.10      3.26 o
   3   3   9     2414.55     2450.83     14.34 o
   5   3   9        8.32        8.77      1.82 o
   7   3   9       90.87       93.45      2.66 o
   9   3   9     5921.17     6032.21     45.49 o
  11   3   9      570.91      484.96      8.11 o
  13   3   9       18.98       17.16      3.53 o
  15   3   9       74.31       69.87      4.40 o
  17   3   9      111.67      131.94      8.09 o
  19   3   9       61.90       60.83      9.33 o
 -22   4   9        0.24        5.80      5.34 o
 -20   4   9       28.64       22.64      5.34 o
 -18   4   9        2.59        5.68      3.43 o
 -16   4   9      336.52      333.27      6.13 o
 -14   4   9      108.37       97.97      3.93 o
 -12   4   9      981.44      967.57      8.94 o
 -10   4   9       34.38       49.77      2.26 o
  -8   4   9       34.52       38.50      1.78 o
  -6   4   9        9.57        3.36      1.07 o
  -4   4   9       24.51       39.64      2.47 o
  -2   4   9      777.58      683.69      5.77 o
   0   4   9      184.36      174.96      2.73 o
   2   4   9       20.76       16.02      1.45 o
   4   4   9      489.59      491.47      4.85 o
   6   4   9      698.44      729.42      6.43 o
   8   4   9       68.48       57.31      4.61 o
  10   4   9      353.47      370.42      7.23 o
  12   4   9        4.96        2.95      3.18 o
  14   4   9        7.31        4.79      3.43 o
  16   4   9       72.48       62.31      5.75 o
  18   4   9        0.22       -1.71      5.32 o
  20   4   9       46.19       35.62      6.45 o
 -21   5   9      893.47      872.95     18.13 o
 -19   5   9     1272.51     1229.16     24.20 o
 -17   5   9     1179.69     1139.63     13.03 o
 -15   5   9     1495.12     1437.80     13.05 o
 -13   5   9     2866.33     2574.18     19.42 o
 -11   5   9     4095.27     3997.44     28.33 o
  -9   5   9     3803.08     3606.74     28.84 o
  -7   5   9     3152.34     3025.07     20.97 o
  -5   5   9     4238.24     4102.28     29.58 o
  -3   5   9     5610.49     5301.04     40.54 o
  -1   5   9     4081.49     3943.40     28.42 o
   1   5   9     4538.58     4616.35     30.62 o
   3   5   9       68.72       72.52      2.24 o
   5   5   9     2075.35     2105.63     14.11 o
   7   5   9     2569.78     2515.16     20.39 o
   9   5   9     6086.98     6070.72     50.19 o
  11   5   9     1110.30     1100.21     12.77 o
  13   5   9      879.89      861.71     11.38 o
  15   5   9      506.04      493.44      9.38 o
  17   5   9      164.37      126.09      7.21 o
  19   5   9      525.38      532.18     14.10 o
 -20   6   9        6.05        8.38      6.77 o
 -18   6   9        0.88       -0.45      5.57 o
 -16   6   9       57.81       52.62      3.31 o
 -14   6   9        0.84       -1.80      3.78 o
 -12   6   9      564.78      552.56      8.82 o
 -10   6   9        8.74       -1.99      2.83 o
  -8   6   9      347.93      311.53      6.10 o
  -6   6   9       34.15       53.36      3.65 o
  -4   6   9      150.82      199.91      5.17 o
  -2   6   9       13.80        6.07      2.48 o
   0   6   9        6.64       25.51      2.82 o
   2   6   9      153.40      156.92      3.87 o
   4   6   9        1.80       -1.19      1.99 o
   6   6   9       84.06       81.72      2.88 o
   8   6   9      914.64      917.35      9.62 o
  10   6   9      280.51      308.03      7.22 o
  12   6   9      250.44      255.79      7.98 o
  14   6   9        1.70       -3.46      3.46 o
  16   6   9       52.80       45.26      7.48 o
  18   6   9       32.67       48.24     14.98 o
 -19   7   9      853.96      949.62     28.54 o
 -17   7   9      106.99      101.82      8.52 o
 -15   7   9      281.70      282.21      7.68 o
 -13   7   9      747.66      757.87     10.72 o
 -11   7   9      390.72      432.87      8.11 o
  -9   7   9     1112.90     1133.64     12.98 o
  -7   7   9      226.43      248.46      6.27 o
  -5   7   9     2127.51     2194.89     20.45 o
  -3   7   9      914.02      951.05     11.34 o
  -1   7   9     2940.16     2917.71     26.22 o
   1   7   9      472.25      461.81      7.68 o
   3   7   9      334.34      376.01      8.20 o
   5   7   9      994.75     1052.47     13.91 o
   7   7   9     1346.44     1318.78     12.04 o
   9   7   9     2608.09     2605.61     23.93 o
  11   7   9     1634.62     1649.63     17.13 o
  13   7   9     1560.65     1562.61     18.46 o
  15   7   9      115.34       95.30      6.39 o
  17   7   9      391.72      399.35     14.16 o
 -18   8   9        2.13        5.80      6.15 o
 -16   8   9       63.87       67.72      7.52 o
 -14   8   9       50.40       52.06      4.16 o
 -12   8   9      960.03      907.71     11.84 o
 -10   8   9      254.22      254.56      7.96 o
  -8   8   9        5.96        3.29      2.89 o
  -6   8   9      213.38      203.22      5.90 o
  -4   8   9       20.74       24.89      3.73 o
  -2   8   9      310.26      248.05      7.34 o
   0   8   9       10.55        8.85      3.49 o
   2   8   9       94.19      110.87      4.90 o
   4   8   9      146.06      157.87      5.91 o
   6   8   9       69.99       71.45      4.70 o
   8   8   9      111.28      110.85      5.86 o
  10   8   9       71.62       55.02      3.61 o
  12   8   9        0.72       -2.90      4.33 o
  14   8   9      207.25      201.13      8.17 o
  16   8   9       24.09        1.88      5.78 o
 -17   9   9      257.40      305.90     14.69 o
 -15   9   9      377.88      400.28     12.55 o
 -13   9   9      382.17      405.29     11.88 o
 -11   9   9      479.05      442.31      9.65 o
  -9   9   9     1098.87     1101.92     14.99 o
  -7   9   9     1196.75     1210.72     15.60 o
  -5   9   9     2818.68     2803.02     29.11 o
  -3   9   9     2687.18     2667.38     27.65 o
  -1   9   9     2361.45     2349.20     25.09 o
   1   9   9      943.77      992.99     13.54 o
   3   9   9      266.88      278.83      7.77 o
   5   9   9      252.40      260.31     10.47 o
   7   9   9      338.07      360.32      9.05 o
   9   9   9     1284.29     1245.81     18.95 o
  11   9   9      939.52      925.52     14.44 o
  13   9   9      844.90      925.31     19.08 o
  15   9   9      256.37      239.37     10.45 o
 -16  10   9      119.88      104.40     12.57 o
 -14  10   9        3.08       -3.87      8.70 o
 -12  10   9      155.86      146.88      9.21 o
 -10  10   9        2.53        0.00      5.02 o
  -8  10   9      320.06      326.24      8.75 o
  -6  10   9      560.55      547.77     10.47 o
  -4  10   9      793.57      766.93     12.05 o
  -2  10   9     1295.99     1317.60     17.05 o
   0  10   9      501.08      526.71      9.93 o
   2  10   9       21.82       18.51      4.18 o
   4  10   9       22.75        3.33      6.28 o
   6  10   9      105.05       97.06      9.66 o
   8  10   9       26.21       27.15     10.15 o
  10  10   9      341.79      347.24     29.49 o
  12  10   9      208.39      217.06     11.26 o
  14  10   9       50.37       47.61      5.84 o
 -15  11   9      574.95      624.80     26.11 o
 -13  11   9     1221.41     1299.97     36.78 o
 -11  11   9     1137.85     1224.69     25.65 o
  -9  11   9     1047.71     1047.18     21.90 o
  -7  11   9     1829.22     1880.38     31.51 o
  -5  11   9      890.60      905.06     15.34 o
  -3  11   9      361.93      381.79     10.25 o
  -1  11   9     1996.19     1975.56     25.48 o
   1  11   9     1000.36      996.76     15.91 o
   3  11   9      202.78      185.85      7.38 o
   5  11   9      798.71      765.40     34.35 o
   7  11   9     1568.14     1574.69     39.71 o
   9  11   9      462.12      463.23     22.24 o
  11  11   9      473.85      472.90     23.21 o
 -12  12   9      130.09      113.10     12.57 o
 -10  12   9       83.32       93.76     11.60 o
  -8  12   9       59.59       40.04      8.12 o
  -6  12   9      112.36      136.30     12.57 o
  -4  12   9      179.82      151.78     12.57 o
  -2  12   9      133.90      118.90     11.60 o
   0  12   9       93.28       94.73     11.60 o
   2  12   9       63.82       67.66     10.63 o
   4  12   9       92.70       68.63     10.63 o
   6  12   9       83.69       74.43     10.63 o
   8  12   9      150.19      139.20     13.53 o
  10  12   9      232.72      208.83     15.47 o
  -9  13   9      225.32      229.13     16.44 o
  -7  13   9      238.45      226.23     15.47 o
  -5  13   9      247.90      258.14     18.37 o
  -3  13   9       43.24       57.03     10.63 o
  -1  13   9      363.09      361.64     20.31 o
   1  13   9       60.86       68.63     10.63 o
   3  13   9        9.37       -1.93      8.70 o
   5  13   9      160.23      172.07     14.50 o
   7  13   9       72.18       55.10     10.63 o
  -2  14   9      212.95      202.05     15.47 o
   0  14   9      167.08      174.01     14.50 o
 -22   0  10     4136.12     4312.79     83.54 o
 -20   0  10      346.67      312.32     16.44 o
 -18   0  10     1075.27     1028.88     27.10 o
 -16   0  10      853.30      806.72     17.20 o
 -14   0  10     5275.41     5097.17     68.02 o
 -12   0  10     3886.43     3901.73     43.87 o
 -10   0  10    22949.84    22658.34    230.75 o
  -8   0  10    13804.52    13741.91    138.97 o
  -6   0  10     1106.18     1134.60     14.72 o
  -4   0  10     6216.52     5867.03     53.32 o
  -2   0  10     7386.74     7711.01     69.09 o
   0   0  10     5469.40     5369.00     49.12 o
   2   0  10     2323.10     2430.70     21.70 o
   4   0  10     9409.30     9903.95    101.20 o
   6   0  10     3693.17     3479.50     38.16 o
   8   0  10     4798.01     4958.87     40.91 o
  10   0  10     4063.91     3867.29     36.79 o
  12   0  10     2577.72     2471.15     29.43 o
  14   0  10       47.22       37.87      5.74 o
  16   0  10        5.34       -6.28      6.28 o
  18   0  10      204.95      190.45     15.47 o
  20   0  10      753.47      819.37     29.99 o
 -23   1  10        6.88        5.80      5.78 o
 -21   1  10       13.29        9.85     10.15 o
 -19   1  10       40.22       32.39      5.47 o
 -17   1  10      207.30      216.31      9.89 o
 -15   1  10        0.34       -3.19      3.19 o
 -13   1  10       26.66       10.03      2.83 o
 -11   1  10       45.11       75.18      4.33 o
  -9   1  10     1165.08     1215.43     11.48 o
  -7   1  10      333.15      361.86      5.29 o
  -5   1  10     2367.47     2362.41     15.40 o
  -3   1  10     1102.91     1117.90      8.38 o
  -1   1  10      871.08      913.46      6.89 o
   1   1  10        8.17        9.45      1.34 o
   3   1  10      163.30      140.58      3.06 o
   5   1  10       70.14       59.40      2.36 o
   7   1  10      142.37      122.85      3.61 o
   9   1  10       34.97       25.23      2.73 o
  11   1  10      250.00      281.57      7.13 o
  13   1  10       35.92       39.54      4.00 o
  15   1  10        0.45       -3.69      3.69 o
  17   1  10       24.30       23.62      6.96 o
  19   1  10       24.65       36.58      8.20 o
 -22   2  10     4412.99     4820.42     79.67 o
 -20   2  10      602.12      581.85     14.60 o
 -18   2  10      395.10      393.66     13.54 o
 -16   2  10       65.60       64.28      3.20 o
 -14   2  10       25.94       40.14      3.68 o
 -12   2  10     1043.31      987.67      9.13 o
 -10   2  10     1029.45     1011.25      9.05 o
  -8   2  10     5838.81     5612.43     34.22 o
  -6   2  10      282.97      274.51      3.63 o
  -4   2  10     3054.13     3206.85     20.12 o
  -2   2  10      596.68      661.31      5.68 o
   0   2  10     1680.36     1522.23     10.60 o
   2   2  10     1055.46     1113.25      8.36 o
   4   2  10      413.29      416.80      4.65 o
   6   2  10      767.17      810.41      8.03 o
   8   2  10      135.82      124.76      3.85 o
  10   2  10     8929.22     9012.24     72.72 o
  12   2  10      156.86      138.25      4.73 o
  14   2  10      684.59      673.95     10.36 o
  16   2  10       62.53       46.98      6.75 o
  18   2  10      588.44      578.53     18.38 o
 -21   3  10       52.19       58.79      6.73 o
 -19   3  10       17.87       13.05      5.34 o
 -17   3  10        0.26        3.14      3.19 o
 -15   3  10       12.17        7.67      2.81 o
 -13   3  10        2.73        3.37      2.38 o
 -11   3  10      315.56      253.36      4.69 o
  -9   3  10      340.33      362.91      4.71 o
  -7   3  10        3.58        5.50      1.48 o
  -5   3  10       26.28       36.08      1.70 o
  -3   3  10       95.18       94.14      2.38 o
  -1   3  10      187.89      174.61      3.01 o
   1   3  10        6.79       13.93      1.72 o
   3   3  10        5.37        7.30      1.81 o
   5   3  10        0.83       -0.16      1.64 o
   7   3  10        0.64       -2.83      2.83 o
   9   3  10       10.55       10.23      2.99 o
  11   3  10       67.53       63.92      3.79 o
  13   3  10       30.19       23.12      3.86 o
  15   3  10       75.82       76.39      6.84 o
  17   3  10        3.23        0.66      6.47 o
  19   3  10        0.85       -2.35      7.15 o
 -22   4  10     2509.27     2553.12     37.93 o
 -20   4  10      586.39      600.70     14.41 o
 -18   4  10      793.19      752.90     13.38 o
 -16   4  10      170.90      190.89      6.92 o
 -14   4  10      676.60      672.56      8.49 o
 -12   4  10     1590.00     1547.91     12.78 o
 -10   4  10     3061.92     3166.41     22.97 o
  -8   4  10     3586.72     3645.84     25.86 o
  -6   4  10      275.60      292.09      4.95 o
  -4   4  10     1944.61     1950.23     12.88 o
  -2   4  10     1499.06     1689.61     11.37 o
   0   4  10     1854.26     1783.61     12.02 o
   2   4  10     1219.79     1213.09      8.91 o
   4   4  10      743.00      804.25      7.70 o
   6   4  10      969.61      946.40      8.94 o
   8   4  10     1241.70     1215.08     17.51 o
  10   4  10     2724.70     2779.20     25.31 o
  12   4  10      529.46      532.83      9.03 o
  14   4  10      154.52      152.12      5.51 o
  16   4  10       74.80       56.21      7.03 o
  18   4  10      105.00      100.93      7.38 o
 -21   5  10       59.58       61.83      6.43 o
 -19   5  10       66.27       75.46      7.73 o
 -17   5  10        1.93        7.62      5.49 o
 -15   5  10      207.19      212.37      5.28 o
 -13   5  10       21.88       16.94      2.12 o
 -11   5  10     1128.60     1096.91     12.71 o
  -9   5  10      343.43      312.53      6.90 o
  -7   5  10        9.19        9.42      2.92 o
  -5   5  10       33.93       32.74      2.31 o
  -3   5  10       21.09       39.58      2.23 o
  -1   5  10      980.87      877.96      7.89 o
   1   5  10        7.86        2.16      1.92 o
   3   5  10     1021.73     1052.35      9.08 o
   5   5  10        6.26        8.95      2.31 o
   7   5  10      579.58      578.71     11.00 o
   9   5  10       31.91       27.10      3.68 o
  11   5  10      472.66      488.44      8.68 o
  13   5  10      227.65      235.97      8.52 o
  15   5  10       64.59       69.84      6.09 o
  17   5  10       23.04       17.03      5.52 o
 -20   6  10      598.04      589.32     14.51 o
 -18   6  10      656.48      758.19     30.95 o
 -16   6  10       21.72       21.52      5.19 o
 -14   6  10      168.50      185.55      6.37 o
 -12   6  10      211.44      242.87      6.98 o
 -10   6  10     1537.64     1659.26     20.94 o
  -8   6  10     1998.35     1973.28     19.33 o
  -6   6  10      128.55      157.85      8.73 o
  -4   6  10     2419.31     2491.96     23.08 o
  -2   6  10     1130.51     1247.58     13.68 o
   0   6  10     1917.94     1830.22     18.03 o
   2   6  10      185.68      188.06      6.58 o
   4   6  10      556.82      531.00      9.79 o
   6   6  10      747.65      775.70      8.42 o
   8   6  10      768.04      798.45     10.40 o
  10   6  10     1386.20     1405.86     15.30 o
  12   6  10      762.63      770.16     10.96 o
  14   6  10      529.16      554.55     12.81 o
  16   6  10       11.50        9.96      5.52 o
 -19   7  10      347.73      383.87     21.27 o
 -17   7  10       17.05       23.20      6.83 o
 -15   7  10       12.08        8.49      4.21 o
 -13   7  10       82.02       90.56      5.93 o
 -11   7  10      338.61      298.42      7.42 o
  -9   7  10       26.58       19.16      3.36 o
  -7   7  10     2021.73     1990.84     19.49 o
  -5   7  10      221.53      212.68      7.12 o
  -3   7  10      832.64      765.17     11.61 o
  -1   7  10     1384.51     1378.86     16.58 o
   1   7  10     1066.96     1038.13     13.91 o
   3   7  10        3.49        2.87      3.60 o
   5   7  10       15.75       16.35      3.97 o
   7   7  10        0.82       -2.26      2.72 o
   9   7  10        2.38        0.53      3.00 o
  11   7  10      498.60      515.14      9.12 o
  13   7  10       43.90       39.58      5.39 o
  15   7  10        3.22       -2.17      5.34 o
 -18   8  10       39.42       34.46      7.52 o
 -16   8  10        8.46        5.54      6.47 o
 -14   8  10      289.95      267.61     10.41 o
 -12   8  10     2221.30     2185.26     21.76 o
 -10   8  10     1129.27     1119.99     13.39 o
  -8   8  10     1348.79     1426.16     15.58 o
  -6   8  10     1112.64     1091.75     14.64 o
  -4   8  10      272.04      284.44      7.94 o
  -2   8  10       76.81       84.28      4.70 o
   0   8  10      312.14      270.85      7.94 o
   2   8  10      834.46      848.25     12.57 o
   4   8  10       65.94       86.57      5.29 o
   6   8  10      693.36      658.65     11.34 o
   8   8  10      641.95      625.23     11.45 o
  10   8  10      492.13      528.33     11.65 o
  12   8  10       35.98       29.68      9.05 o
  14   8  10       58.79       33.94      6.25 o
 -17   9  10        3.06        2.42      8.22 o
 -15   9  10       38.75       41.92      7.52 o
 -13   9  10       26.02        9.26      6.47 o
 -11   9  10      432.17      444.54     10.14 o
  -9   9  10      122.94      113.01      6.98 o
  -7   9  10        4.84        6.88      3.92 o
  -5   9  10      106.67       91.09      5.02 o
  -3   9  10       78.72       60.27      4.53 o
  -1   9  10       86.55       66.70      6.70 o
   1   9  10       53.82       37.38      4.21 o
   3   9  10      219.56      205.12      6.77 o
   5   9  10       96.93      102.23      5.39 o
   7   9  10      501.83      490.49     10.42 o
   9   9  10      123.25      119.18      8.89 o
  11   9  10      544.98      494.84     17.41 o
  13   9  10      235.69      211.09      8.76 o
 -14  10  10      102.58       79.26     11.60 o
 -12  10  10      580.70      553.25     24.18 o
 -10  10  10      213.37      202.70      8.17 o
  -8  10  10      339.05      314.25     10.78 o
  -6  10  10      427.04      420.53      9.83 o
  -4  10  10      363.37      324.40      8.75 o
  -2  10  10       27.97       32.70      4.21 o
   0  10  10      548.11      536.75     10.47 o
   2  10  10       99.59       85.61      7.87 o
   4  10  10       34.84       36.31      7.15 o
   6  10  10      796.12      850.34     19.84 o
   8  10  10     1075.11     1061.94     22.58 o
  10  10  10      369.08      368.89     15.68 o
  12  10  10      435.60      484.48     24.18 o
 -13  11  10      314.67      346.14     22.24 o
 -11  11  10      626.81      626.79     25.15 o
  -9  11  10      712.25      774.78     19.49 o
  -7  11  10      966.78      979.80     21.21 o
  -5  11  10      333.55      389.48     14.69 o
  -3  11  10      471.75      497.12     15.73 o
  -1  11  10      364.90      348.10     14.00 o
   1  11  10      470.39      488.31     15.73 o
   3  11  10      147.16      124.45      8.89 o
   5  11  10      376.86      363.96     14.69 o
   7  11  10      322.97      326.02     26.11 o
   9  11  10      167.51      176.91     15.47 o
 -10  12  10      237.10      273.60     20.30 o
  -8  12  10      433.29      471.91     23.21 o
  -6  12  10      577.91      588.96     21.28 o
  -4  12  10      390.84      399.50     15.37 o
  -2  12  10      292.82      265.52     16.92 o
   0  12  10      456.55      461.29     22.24 o
   2  12  10      370.57      368.41     21.27 o
   4  12  10       31.89        5.80      9.67 o
   6  12  10      611.88      626.77     25.15 o
   8  12  10      293.48      288.12     21.27 o
  -5  13  10       18.07       28.03     10.63 o
  -3  13  10        7.14        5.80      9.67 o
  -1  13  10       53.79       55.10     10.63 o
   1  13  10       13.54        9.67      9.67 o
   3  13  10       15.72       18.36      9.67 o
 -21   1  11     3217.60     3327.98     46.99 o
 -19   1  11      436.51      416.46     12.64 o
 -17   1  11      625.80      622.89     18.86 o
 -15   1  11       37.69       29.65      4.51 o
 -13   1  11      709.35      735.33     11.33 o
 -11   1  11      889.29      866.70     13.45 o
  -9   1  11     2848.80     2818.80     31.88 o
  -7   1  11     3868.97     3752.01     40.73 o
  -5   1  11      628.02      599.10      7.85 o
  -3   1  11     1158.17     1170.10     10.78 o
  -1   1  11      145.50      161.69      4.43 o
   1   1  11     2513.18     2270.49     18.80 o
   3   1  11     1062.86     1045.23     10.52 o
   5   1  11     1734.45     1778.01     14.08 o
   7   1  11       80.28       71.41      3.12 o
   9   1  11       45.88       40.04      5.14 o
  11   1  11     1783.51     1718.68     19.21 o
  13   1  11      117.94      109.05      4.97 o
  15   1  11      386.30      416.00     12.09 o
  17   1  11       25.09        6.90      7.25 o
 -20   2  11       81.11       69.40      6.47 o
 -18   2  11       18.30       27.63      5.34 o
 -16   2  11        0.74       -0.67      4.40 o
 -14   2  11       29.45       19.80      3.50 o
 -12   2  11      427.99      379.80      8.85 o
 -10   2  11      127.20      103.62      6.28 o
  -8   2  11       39.97       33.75      2.05 o
  -6   2  11      348.90      360.86      4.59 o
  -4   2  11        4.85        5.11      1.63 o
  -2   2  11      169.19      173.99      3.25 o
   0   2  11     1255.04     1187.31      8.85 o
   2   2  11       13.18       17.01      1.91 o
   4   2  11      144.39      124.00      3.36 o
   6   2  11       17.69       10.18      2.89 o
   8   2  11      174.11      162.29      5.72 o
  10   2  11      300.95      304.91      7.83 o
  12   2  11      196.90      212.36     12.93 o
  14   2  11       39.84       43.54      7.76 o
  16   2  11        1.11        6.03      9.62 o
  18   2  11        0.30       -2.99      8.22 o
 -21   3  11     1056.46     1074.53     39.19 o
 -19   3  11        6.80       10.69      5.34 o
 -17   3  11       79.93       94.83      5.95 o
 -15   3  11       21.70       15.30      3.01 o
 -13   3  11      535.38      515.03      8.18 o
 -11   3  11      868.16      842.22      9.95 o
  -9   3  11     5356.03     5342.55     37.07 o
  -7   3  11     1492.49     1452.18     11.67 o
  -5   3  11       54.11       72.86      2.48 o
  -3   3  11       53.68       54.92      2.61 o
  -1   3  11      753.11      816.73      7.17 o
   1   3  11     1838.86     1723.06     12.71 o
   3   3  11     1577.76     1573.94     12.86 o
   5   3  11      538.69      533.81      7.04 o
   7   3  11     1645.27     1588.43     16.08 o
   9   3  11      311.80      317.48      7.17 o
  11   3  11      237.49      181.65      5.83 o
  13   3  11      240.13      244.03      8.29 o
  15   3  11       56.01       62.33      8.31 o
  17   3  11        5.63       -6.73      6.73 o
 -20   4  11      386.10      422.41     20.79 o
 -18   4  11      110.96      103.55      6.43 o
 -16   4  11       29.90       40.31      3.58 o
 -14   4  11        1.09       -0.31      2.61 o
 -12   4  11      487.69      479.89      7.35 o
 -10   4  11       29.85       24.49      2.12 o
  -8   4  11       54.29       48.36      2.32 o
  -6   4  11      801.87      736.28      7.53 o
  -4   4  11      187.10      180.66      3.38 o
  -2   4  11       10.24       11.04      1.75 o
   0   4  11       26.73       10.61      1.78 o
   2   4  11      275.56      244.15      4.43 o
   4   4  11       10.81       18.56      2.31 o
   6   4  11      167.24      159.31      5.43 o
   8   4  11       48.20       40.10      3.63 o
  10   4  11        0.43        1.78      3.43 o
  12   4  11      151.77      135.97      5.24 o
  14   4  11       84.08       73.19      6.42 o
  16   4  11       48.89       29.39      6.96 o
 -19   5  11      407.01      433.83     18.37 o
 -17   5  11      683.95      677.64     14.71 o
 -15   5  11      312.33      269.09      8.73 o
 -13   5  11     1875.67     1850.62     19.02 o
 -11   5  11     4196.96     4011.39     35.28 o
  -9   5  11     3439.03     3368.43     30.22 o
  -7   5  11     5372.31     5243.47     49.41 o
  -5   5  11      263.14      187.82     10.05 o
  -3   5  11     3187.10     3159.00     28.13 o
  -1   5  11      692.10      719.49      9.44 o
   1   5  11     3642.55     3420.05     33.77 o
   3   5  11     2507.39     2482.49     20.01 o
   5   5  11     3596.26     3645.74     28.31 o
   7   5  11     1203.11     1165.53     13.12 o
   9   5  11      975.42      943.49     11.77 o
  11   5  11     2151.60     2202.05     21.53 o
  13   5  11      233.04      241.29      8.65 o
  15   5  11      409.00      393.72     12.34 o
  17   5  11      110.56       86.58      8.36 o
 -18   6  11       64.49       66.70     10.63 o
 -16   6  11        7.34        2.42      6.15 o
 -14   6  11       53.67       53.36      6.56 o
 -12   6  11        1.86       -0.10      3.26 o
 -10   6  11      226.34      208.40      9.04 o
  -8   6  11      106.55      115.52      4.45 o
  -6   6  11      284.75      327.71      8.31 o
  -4   6  11      882.40      809.16     11.97 o
  -2   6  11      164.67      111.44      5.06 o
   0   6  11      104.99       96.28      5.00 o
   2   6  11        8.02        1.55      3.60 o
   4   6  11        4.61        5.08      5.86 o
   6   6  11       71.49       73.88      2.80 o
   8   6  11      118.04       92.00      5.69 o
  10   6  11      193.49      176.23      6.12 o
  12   6  11      374.06      344.73      9.33 o
  14   6  11       27.76       29.44      5.36 o
  16   6  11        0.30       -5.61      5.61 o
 -17   7  11      618.18      649.99     25.15 o
 -15   7  11      211.16      260.94     12.99 o
 -13   7  11      646.53      642.67     11.84 o
 -11   7  11     1841.86     1862.92     19.24 o
  -9   7  11     1233.25     1281.91     14.53 o
  -7   7  11      684.47      748.14     11.97 o
  -5   7  11      135.36      146.30      5.80 o
  -3   7  11      190.62      215.57      7.60 o
  -1   7  11      224.68      288.66      9.77 o
   1   7  11      741.77      706.28     11.36 o
   3   7  11     1143.07     1171.52     15.47 o
   5   7  11      164.85      157.39      6.03 o
   7   7  11      900.91      896.07     13.65 o
   9   7  11      678.36      682.90      9.79 o
  11   7  11      488.34      476.76     11.14 o
  13   7  11      134.26      137.29      6.91 o
  15   7  11      253.58      259.01     10.50 o
 -16   8  11       52.02       61.02      9.18 o
 -14   8  11       27.35       18.36      6.83 o
 -12   8  11       83.47       86.04      6.31 o
 -10   8  11      277.72      280.07      8.79 o
  -8   8  11      220.24      188.67      6.95 o
  -6   8  11      456.38      461.19      9.77 o
  -4   8  11      126.31      115.58      5.67 o
  -2   8  11       23.84       22.35      4.21 o
   0   8  11      237.31      218.55      9.91 o
   2   8  11       76.33       76.35      5.44 o
   4   8  11      141.61      126.97      6.00 o
   6   8  11      197.42      203.57      7.26 o
   8   8  11      126.59      134.85     10.82 o
  10   8  11       56.61       77.52      8.20 o
  12   8  11      112.26      118.57      6.59 o
  14   8  11       13.70       14.66     10.15 o
 -15   9  11      190.91      192.87     10.94 o
 -13   9  11      332.22      332.47     14.69 o
 -11   9  11     1327.70     1365.96     25.66 o
  -9   9  11      515.37      549.42     13.02 o
  -7   9  11      864.95      817.40     13.17 o
  -5   9  11      804.97      791.22     12.68 o
  -3   9  11     1083.01     1104.06     15.36 o
  -1   9  11      960.10      969.10     14.26 o
   1   9  11     1968.97     1992.45     22.89 o
   3   9  11      808.47      789.70     12.91 o
   5   9  11      195.30      191.18     13.96 o
   7   9  11      992.25     1026.75     18.71 o
   9   9  11      421.87      403.25     22.24 o
  11   9  11      252.97      286.18     21.27 o
 -14  10  11        7.26        5.80     10.63 o
 -12  10  11      109.73      114.06     13.53 o
 -10  10  11       18.58       25.68      6.83 o
  -8  10  11       94.40      106.11      8.89 o
  -6  10  11      596.63      577.90     13.58 o
  -4  10  11       71.79       84.76      8.81 o
  -2  10  11      333.66      306.71     10.97 o
   0  10  11      435.55      401.81     13.56 o
   2  10  11      396.65      385.80     14.36 o
   4  10  11       67.30       53.01     13.53 o
   6  10  11      171.25      174.50     10.25 o
   8  10  11       10.89       -6.77      9.67 o
  10  10  11        7.91        3.87      9.67 o
 -11  11  11     2170.04     2170.61     51.36 o
  -9  11  11      669.96      659.70     27.08 o
  -7  11  11      776.07      863.93     29.02 o
  -5  11  11      412.87      433.22     22.24 o
  -3  11  11      499.07      526.26     16.41 o
  -1  11  11      432.04      461.88     15.73 o
   1  11  11      727.77      663.17     18.12 o
   3  11  11     1241.76     1230.26     41.14 o
   5  11  11      486.46      538.67     24.18 o
   7  11  11     1014.44     1020.92     32.90 o
  -8  12  11      210.49      172.08     14.50 o
  -6  12  11      116.93       99.57     12.57 o
  -4  12  11        1.82        7.73      9.67 o
  -2  12  11       32.42       36.73     10.63 o
   0  12  11      130.46      109.23     13.53 o
   2  12  11       51.46       51.23     11.60 o
   4  12  11       93.95       73.46     11.60 o
 -20   0  12      564.31      530.01     20.31 o
 -18   0  12      184.57      169.18     11.60 o
 -16   0  12      997.97     1026.81     27.10 o
 -14   0  12     1371.99     1180.37     28.08 o
 -12   0  12     2619.40     2447.49     48.50 o
 -10   0  12     5334.58     5340.41     96.43 o
  -8   0  12     4382.59     4206.63     76.86 o
  -6   0  12     5287.27     5334.54     95.49 o
  -4   0  12     1832.95     1789.30     36.83 o
  -2   0  12      888.04      842.05     21.29 o
   0   0  12     3436.87     3522.43     66.08 o
   2   0  12     8109.45     8073.94    141.89 o
   4   0  12     8325.35     8501.95    149.72 o
   6   0  12     1771.32     1720.99     37.79 o
   8   0  12     5059.03     4958.56     92.47 o
  10   0  12      797.12      731.48     24.19 o
  12   0  12     1553.47     1513.74     37.77 o
  14   0  12      474.18      526.10     23.21 o
  16   0  12     1489.73     1526.95     39.70 o
 -19   1  12       32.81       49.01      6.47 o
 -17   1  12       32.13       17.91      5.09 o
 -15   1  12       34.89       31.85      5.09 o
 -13   1  12       31.62       30.05      4.39 o
 -11   1  12      404.90      405.04     10.88 o
  -9   1  12       18.89       28.65      6.77 o
  -7   1  12       12.53       22.80      4.40 o
  -5   1  12      440.86      465.33     16.90 o
  -3   1  12      109.77       97.54      4.81 o
  -1   1  12      661.02      597.95     10.58 o
   1   1  12      580.16      591.13     19.62 o
   3   1  12      190.34      182.83     13.19 o
   5   1  12        1.38        2.56      4.07 o
   7   1  12        4.32       12.69      4.07 o
   9   1  12       19.85       27.22      5.05 o
  11   1  12       40.71       32.76      4.32 o
  13   1  12        7.39       17.62      4.32 o
  15   1  12        0.04       -0.97      6.83 o
  17   1  12       28.24       17.02      8.70 o
 -20   2  12     1934.29     2026.92     42.14 o
 -18   2  12      759.56      799.88     16.67 o
 -16   2  12     1677.37     1791.01     27.68 o
 -14   2  12      131.84       99.28      6.04 o
 -12   2  12     1570.98     1583.20     20.70 o
 -10   2  12      440.08      404.84     10.45 o
  -8   2  12     2291.71     2409.97     27.89 o
  -6   2  12      648.57      611.89     10.67 o
  -4   2  12       12.83       18.67      3.40 o
  -2   2  12      875.53      842.10     18.91 o
   0   2  12      268.55      316.09      5.22 o
   2   2  12     2856.72     2645.83     23.22 o
   4   2  12      434.36      434.47      7.72 o
   6   2  12     1171.35     1165.16     13.92 o
   8   2  12       22.90       16.00      3.43 o
  10   2  12      140.37      133.92      5.20 o
  12   2  12      107.71       90.63      4.99 o
  14   2  12      711.58      715.73     18.43 o
  16   2  12      553.64      616.84     18.43 o
 -19   3  12      123.52      134.20      7.66 o
 -17   3  12        3.85        0.14      4.64 o
 -15   3  12       22.94       29.61      4.83 o
 -13   3  12        7.57        4.56      3.71 o
 -11   3  12       16.06       16.46      3.09 o
  -9   3  12        7.92        7.52      2.84 o
  -7   3  12      108.53      103.93      4.59 o
  -5   3  12      775.33      781.85      8.63 o
  -3   3  12       91.81       76.58      2.88 o
  -1   3  12        1.02       -2.60      2.67 o
   1   3  12      293.01      236.08      5.25 o
   3   3  12       71.50       80.23      3.87 o
   5   3  12        0.21        1.14      2.89 o
   7   3  12      150.85      166.29      6.34 o
   9   3  12        4.71        0.80      5.77 o
  11   3  12       69.08       54.99      4.54 o
  13   3  12       57.93       53.22      5.89 o
  15   3  12       42.18       49.88      7.66 o
 -18   4  12      466.49      475.40     12.51 o
 -16   4  12     1109.99     1124.76     19.07 o
 -14   4  12      588.33      580.70      9.09 o
 -12   4  12     1101.69     1077.07     13.73 o
 -10   4  12     1768.17     1838.82     15.53 o
  -8   4  12     1416.05     1401.74     13.29 o
  -6   4  12     1319.78     1311.17     11.61 o
  -4   4  12       18.77       18.56      1.94 o
  -2   4  12     1119.85     1193.98     10.21 o
   0   4  12      664.73      695.78      7.65 o
   2   4  12     2944.49     2856.89     22.73 o
   4   4  12     2011.25     2054.05     19.59 o
   6   4  12      540.86      492.45      8.23 o
   8   4  12      359.52      352.57     12.63 o
  10   4  12       81.25       86.74      5.02 o
  12   4  12      537.08      488.15     12.18 o
  14   4  12      157.08      172.04      9.75 o
  16   4  12      560.72      621.87     46.91 o
 -19   5  12      405.32      431.30     11.56 o
 -17   5  12       69.28       72.10      4.66 o
 -15   5  12       10.79        3.87      6.15 o
 -13   5  12      155.91      131.26     12.00 o
 -11   5  12      155.26      168.61      6.15 o
  -9   5  12        6.62        7.00      3.73 o
  -7   5  12       14.40       15.96      3.73 o
  -5   5  12     1584.51     1599.85     18.51 o
  -3   5  12      603.91      579.36     10.10 o
  -1   5  12       27.17       18.79      3.73 o
   1   5  12      264.94      256.04      7.82 o
   3   5  12      287.94      294.41      5.10 o
   5   5  12       31.58       30.74      3.22 o
   7   5  12      363.09      379.61      7.71 o
   9   5  12      134.86      111.32      4.73 o
  11   5  12      196.79      214.73     10.77 o
  13   5  12      322.75      322.77     14.02 o
  15   5  12       38.75       21.82      6.96 o
 -18   6  12      447.30      477.72     23.21 o
 -16   6  12      801.90      894.91     29.02 o
 -14   6  12      196.84      227.66     12.25 o
 -12   6  12      480.84      527.95     12.46 o
 -10   6  12     1095.41     1083.91     13.31 o
  -8   6  12      426.36      445.86      9.50 o
  -6   6  12      468.01      481.45      9.77 o
  -4   6  12      291.40      314.81      8.41 o
  -2   6  12      176.45      186.25      6.72 o
   0   6  12      867.04      977.73     13.88 o
   2   6  12     2117.59     2063.36     23.01 o
   4   6  12      926.12      904.67     13.51 o
   6   6  12        6.91        0.20      4.76 o
   8   6  12      327.75      334.36      7.59 o
  10   6  12       96.24       95.98      5.14 o
  12   6  12      194.45      219.46      8.66 o
  14   6  12      241.99      250.29     11.56 o
 -17   7  12      196.05      228.15     16.43 o
 -15   7  12        2.90        8.70      9.67 o
 -13   7  12        1.89       -6.28      6.28 o
 -11   7  12       44.67       43.87      5.75 o
  -9   7  12       19.13       20.54      4.35 o
  -7   7  12      240.95      208.97     12.42 o
  -5   7  12      674.74      582.83     12.15 o
  -3   7  12      287.10      325.26      8.79 o
  -1   7  12      309.50      308.12      8.55 o
   1   7  12      892.57      827.99     13.79 o
   3   7  12      391.11      362.88     10.47 o
   5   7  12      276.62      248.15      8.79 o
   7   7  12      184.33      178.74      7.00 o
   9   7  12        3.93        1.25      3.87 o
  11   7  12       10.64        2.30      4.39 o
  13   7  12      163.95      144.66      7.14 o
 -14   8  12        6.58        1.93      9.67 o
 -12   8  12      325.38      297.82     14.36 o
 -10   8  12     1390.58     1415.21     21.79 o
  -8   8  12      371.63      381.94     11.31 o
  -6   8  12      217.21      197.07      7.34 o
  -4   8  12       79.02       69.64      7.53 o
  -2   8  12      294.84      299.60     11.44 o
   0   8  12      320.67      363.59     15.77 o
   2   8  12      871.55      834.65     13.41 o
   4   8  12      942.60      942.87     14.62 o
   6   8  12      474.63      493.42     16.06 o
   8   8  12      340.27      378.37     15.37 o
  10   8  12       75.88       61.83      8.52 o
  12   8  12      226.70      195.03      8.76 o
 -13   9  12      429.26      449.66     16.41 o
 -11   9  12      545.01      604.78     18.11 o
  -9   9  12      108.47       75.40      8.20 o
  -7   9  12      147.93      165.63      9.89 o
  -5   9  12      381.77      394.34     14.69 o
  -3   9  12      478.26      434.29     18.70 o
  -1   9  12       12.00        3.50      5.19 o
   1   9  12        6.46       10.63      5.58 o
   3   9  12      115.73      111.82      8.89 o
   5   9  12        5.81       -2.85     14.01 o
   7   9  12      198.58      215.10     10.94 o
   9   9  12        5.16       -1.93      9.67 o
 -12  10  12      445.93      440.00     24.18 o
 -10  10  12     1403.14     1430.23     27.72 o
  -8  10  12      232.19      217.52     10.94 o
  -6  10  12      329.81      324.93     14.36 o
  -4  10  12        4.27       -5.39      6.47 o
  -2  10  12      233.32      242.10     12.52 o
   0  10  12      270.91      273.11     14.00 o
   2  10  12      398.67      394.54     22.24 o
   4  10  12      312.41      327.78     21.27 o
   6  10  12       10.96        1.93      9.67 o
   8  10  12      123.09      117.93     13.53 o
  -7  11  12      404.97      392.60     23.21 o
  -5  11  12      291.50      304.56     21.27 o
  -3  11  12      161.16      163.37     14.50 o
  -1  11  12      171.46      160.48     14.50 o
   1  11  12      491.48      518.36     24.18 o
   3  11  12      289.90      314.23     21.27 o
   5  11  12      407.02      402.27     23.21 o
 -19   1  13      663.26      624.07     15.38 o
 -17   1  13     1164.58     1141.43     20.50 o
 -15   1  13     2333.11     2426.24     34.94 o
 -13   1  13      258.25      223.80     10.15 o
 -11   1  13      541.22      535.80     12.64 o
  -9   1  13      358.68      382.59     15.47 o
  -7   1  13      647.26      629.98     13.33 o
  -5   1  13      299.46      266.34     12.57 o
  -3   1  13     1238.69     1260.88     20.51 o
  -1   1  13      855.80      864.26     25.64 o
   1   1  13      545.09      590.32     14.03 o
   3   1  13     1802.67     1732.35     36.82 o
   5   1  13      336.78      331.76     11.56 o
   7   1  13       24.12        8.22      5.47 o
   9   1  13       46.69       44.86      6.47 o
  11   1  13       96.99      105.15      7.84 o
  13   1  13       47.67       39.21      7.15 o
  15   1  13      492.10      521.04     17.43 o
 -18   2  13      147.25      132.94      7.43 o
 -16   2  13        1.60       -4.64      4.64 o
 -14   2  13       33.78       31.42      5.34 o
 -12   2  13       33.28       22.00      4.64 o
 -10   2  13        0.17        3.46      3.93 o
  -8   2  13      644.85      654.35     13.48 o
  -6   2  13       12.17        7.33      3.93 o
  -4   2  13      685.59      648.35     13.22 o
  -2   2  13       32.98       19.33      4.64 o
   0   2  13      152.89      131.77     10.15 o
   2   2  13       60.60       43.09      5.34 o
   4   2  13      274.98      250.44     10.45 o
   6   2  13       27.74       28.93      3.58 o
   8   2  13      116.77      112.97      7.32 o
  10   2  13        0.62       -4.77      4.77 o
  12   2  13        5.27       17.98      6.73 o
  14   2  13       17.41       10.22      7.15 o
 -17   3  13      198.46      192.55      8.81 o
 -15   3  13      553.99      542.04     16.93 o
 -13   3  13       46.63       22.63      4.83 o
 -11   3  13      272.99      275.85     13.54 o
  -9   3  13      681.68      667.31     13.23 o
  -7   3  13        9.64        4.75      3.93 o
  -5   3  13      616.23      639.83      8.85 o
  -3   3  13      197.48      187.22      7.95 o
  -1   3  13      460.37      483.81      8.02 o
   1   3  13       78.85       91.87      4.15 o
   3   3  13     1910.37     1821.27     23.22 o
   5   3  13      859.62      854.79     12.29 o
   7   3  13        7.01        4.36      3.69 o
   9   3  13      228.84      228.11      9.07 o
  11   3  13      209.22      184.33     14.96 o
  13   3  13      294.84      331.05     14.16 o
 -18   4  13      148.83      154.91      8.36 o
 -16   4  13      107.42      107.30      5.84 o
 -14   4  13       82.73       98.05      5.71 o
 -12   4  13       23.25       20.01      5.58 o
 -10   4  13       41.43       48.59      3.41 o
  -8   4  13        4.34        1.59      2.26 o
  -6   4  13       44.68       45.14      2.95 o
  -4   4  13      178.86      177.41      6.04 o
  -2   4  13       23.66       27.94      3.37 o
   0   4  13       16.80       17.35      2.46 o
   2   4  13       63.15       40.84      3.91 o
   4   4  13        2.86        8.23      3.50 o
   6   4  13       55.34       50.81      4.32 o
   8   4  13       48.33       62.83      7.97 o
  10   4  13       47.28       49.51     11.21 o
  12   4  13      163.28      113.48      8.36 o
  14   4  13       65.93       45.14      7.66 o
 -17   5  13      686.06      761.27     27.08 o
 -15   5  13     1341.80     1340.83     35.82 o
 -13   5  13      476.97      464.57     15.38 o
 -11   5  13      902.83      835.86     18.81 o
  -9   5  13     1567.43     1597.82     21.70 o
  -7   5  13     1487.26     1522.70     20.81 o
  -5   5  13      862.53      769.12     14.87 o
  -3   5  13     1080.76     1087.90     16.71 o
  -1   5  13     1410.80     1326.98     17.75 o
   1   5  13     2147.87     2190.13     24.39 o
   3   5  13     2216.07     2179.36     22.76 o
   5   5  13     1331.28     1330.64     21.52 o
   7   5  13      446.35      401.59     11.46 o
   9   5  13      864.42      920.19     20.99 o
  11   5  13      448.34      465.77     14.13 o
  13   5  13      581.47      561.08     16.25 o
 -16   6  13      122.93      108.27     12.57 o
 -14   6  13      129.70      128.14     21.27 o
 -12   6  13      175.24      159.84      9.21 o
 -10   6  13      516.71      511.50     15.38 o
  -8   6  13      118.98      105.36     15.47 o
  -6   6  13      161.86      183.70      7.81 o
  -4   6  13      503.08      484.66     10.10 o
  -2   6  13       31.02       16.07      4.46 o
   0   6  13       40.26       33.95      4.35 o
   2   6  13        2.42        5.80      3.97 o
   4   6  13       37.05       41.78      5.52 o
   6   6  13       54.29       40.45      6.41 o
   8   6  13      113.03      123.42      8.59 o
  10   6  13       21.25       13.93      5.09 o
  12   6  13       13.65        4.99      5.84 o
 -15   7  13     1243.37     1365.77     37.75 o
 -13   7  13      627.30      643.23     25.15 o
 -11   7  13      826.21      880.19     20.17 o
  -9   7  13     1384.22     1444.32     26.70 o
  -7   7  13      483.45      482.98     12.46 o
  -5   7  13      842.55      850.53     16.01 o
  -3   7  13       49.87       68.54      6.81 o
  -1   7  13      999.06     1073.63     18.30 o
   1   7  13      576.35      605.22     13.56 o
   3   7  13     1024.04     1097.93     18.25 o
   5   7  13      272.68      304.74     10.91 o
   7   7  13       20.32       11.97      7.15 o
   9   7  13       48.75       49.60      8.20 o
  11   7  13       65.17       64.47      5.96 o
 -12   8  13       15.70       13.53      9.67 o
 -10   8  13       52.08       50.26     10.63 o
  -8   8  13       52.91       67.48     10.63 o
  -6   8  13        2.72        4.19      5.02 o
  -4   8  13      266.75      234.85     13.70 o
  -2   8  13       98.33       89.80      6.49 o
   0   8  13       36.87       54.01      5.93 o
   2   8  13        8.72       -2.24      6.47 o
   4   8  13      110.36       94.29      8.52 o
   6   8  13       14.06        8.80     18.36 o
   8   8  13      176.82      201.74     11.26 o
 -11   9  13      254.63      261.50     26.59 o
  -9   9  13      608.33      617.11     18.47 o
  -7   9  13      151.17      152.63      9.89 o
  -5   9  13      679.83      674.63     18.47 o
  -3   9  13      167.75      164.80     10.25 o
  -1   9  13     1156.16     1156.25     35.33 o
   1   9  13     1439.21     1511.04     28.07 o
   3   9  13     1119.28     1071.93     32.42 o
   5   9  13      522.37      537.74     17.78 o
   7   9  13        3.02        3.78     11.60 o
  -8  10  13        5.80       10.86      7.15 o
  -6  10  13       87.58       76.25      8.89 o
  -4  10  13       97.67       72.10     13.53 o
  -2  10  13      286.50      302.14     31.91 o
   0  10  13      271.35      242.98     11.95 o
   2  10  13      236.81      268.77     20.30 o
   4  10  13       91.14       95.70     12.57 o
 -16   0  14      647.38      629.70     21.28 o
 -14   0  14     1312.16     1362.12     31.95 o
 -12   0  14      124.51       98.60      9.67 o
 -10   0  14      899.30      835.09     23.22 o
  -8   0  14     1746.91     1771.91     37.78 o
  -6   0  14      615.90      580.40     18.38 o
  -4   0  14     1216.84     1181.13     28.08 o
  -2   0  14     2188.06     2138.59     43.62 o
   0   0  14     2480.56     2522.50     50.43 o
   2   0  14      148.77      151.77     10.63 o
   4   0  14     2889.78     2705.08     54.33 o
   6   0  14     1834.00     1811.74     40.69 o
   8   0  14     1182.14     1142.22     30.98 o
  10   0  14     1307.52     1347.58     35.82 o
  12   0  14     2330.59     2190.48     49.43 o
 -17   1  14        0.78        0.19      5.09 o
 -15   1  14       50.56       44.56      8.22 o
 -13   1  14      406.19      398.87     11.56 o
 -11   1  14      253.47      199.01      9.50 o
  -9   1  14      245.69      280.87     10.19 o
  -7   1  14      234.44      207.35      9.50 o
  -5   1  14       92.05       79.16     12.08 o
  -3   1  14        0.79       -1.86      5.32 o
  -1   1  14       71.09       68.91     10.15 o
   1   1  14       10.89        3.67      5.09 o
   3   1  14       47.90       38.14      8.22 o
   5   1  14       42.92       35.21      5.78 o
   7   1  14       37.71       53.43      6.47 o
   9   1  14       11.16       10.63     13.53 o
  11   1  14       12.38       16.34      7.15 o
  13   1  14       62.38       57.91      8.52 o
 -16   2  14     1603.76     1727.77     27.29 o
 -14   2  14     1843.36     1907.08     28.67 o
 -12   2  14      256.60      262.15     21.75 o
 -10   2  14      165.63      146.15      7.84 o
  -8   2  14     1386.41     1445.32     22.47 o
  -6   2  14      462.15      443.40     11.39 o
  -4   2  14      987.72     1016.05     17.64 o
  -2   2  14     2306.16     2346.80     33.20 o
   0   2  14      631.17      616.57     13.91 o
   2   2  14      549.41      549.84     13.47 o
   4   2  14      420.75      403.32     12.53 o
   6   2  14      199.72      181.06      9.89 o
   8   2  14       75.44       76.39      7.43 o
  10   2  14      555.01      646.05     17.35 o
  12   2  14      196.62      203.38     10.19 o
 -15   3  14        0.11       -4.10      4.10 o
 -13   3  14        6.17        4.90      4.22 o
 -11   3  14        0.12       -0.89      4.10 o
  -9   3  14       15.88        4.46      4.10 o
  -7   3  14       84.48       89.39      7.25 o
  -5   3  14        2.62       -4.09      5.32 o
  -3   3  14      145.15      125.28      7.43 o
  -1   3  14       86.79       86.16      8.22 o
   1   3  14        2.09        2.21      4.64 o
   3   3  14        0.20       -4.83      4.83 o
   5   3  14        4.32       -1.21      3.41 o
   7   3  14       17.75       15.05      4.18 o
   9   3  14       17.91        9.51     10.15 o
  11   3  14       45.04       55.50     15.47 o
 -16   4  14      699.07      656.05     13.76 o
 -14   4  14     1283.35     1341.44     20.91 o
 -12   4  14       85.88       63.80     10.63 o
 -10   4  14      369.41      337.48     18.37 o
  -8   4  14      703.48      762.32     25.15 o
  -6   4  14      493.44      499.51     11.27 o
  -4   4  14      797.24      763.87     11.75 o
  -2   4  14     1170.13     1181.37     15.26 o
   0   4  14      902.66      933.46     11.97 o
   2   4  14      523.06      548.03      8.88 o
   4   4  14      886.08      859.86     12.29 o
   6   4  14      234.80      245.82      9.29 o
   8   4  14       89.45       81.33      6.09 o
  10   4  14      347.94      381.87     13.92 o
  12   4  14      364.77      393.59     20.79 o
 -15   5  14       83.61       63.80     10.63 o
 -13   5  14      164.29      185.61     14.50 o
 -11   5  14       49.73       34.80      9.67 o
  -9   5  14      316.57      290.07     18.37 o
  -7   5  14      127.06      120.87     14.02 o
  -5   5  14       82.74       89.60      5.39 o
  -3   5  14      150.76      121.56     10.88 o
  -1   5  14      107.28      136.36      6.54 o
   1   5  14       54.13       58.50      7.15 o
   3   5  14       13.40       19.69      6.77 o
   5   5  14      153.92      177.09     14.63 o
   7   5  14        0.94        3.98      4.32 o
   9   5  14      207.91      202.88      9.75 o
  11   5  14        5.57        2.32      6.43 o
 -14   6  14      588.26      600.63     25.15 o
 -12   6  14       98.82       98.60     12.57 o
 -10   6  14      122.64      130.42      8.89 o
  -8   6  14      633.65      650.26     17.43 o
  -6   6  14      277.25      285.20     13.32 o
  -4   6  14     1010.75     1060.71     21.90 o
  -2   6  14      341.97      346.81     14.00 o
   0   6  14     1163.44     1197.25     23.61 o
   2   6  14      269.87      312.99     13.62 o
   4   6  14      392.38      415.44     16.92 o
   6   6  14      182.50      192.38     15.47 o
   8   6  14        8.15        1.87      6.28 o
  10   6  14       68.22       75.65      7.73 o
 -11   7  14       40.83       43.50     10.63 o
  -9   7  14       43.64       29.00     10.63 o
  -7   7  14       97.17      107.62      8.52 o
  -5   7  14       27.44       24.46     10.15 o
  -3   7  14      257.26      259.55     12.94 o
  -1   7  14      224.58      227.94     17.89 o
   1   7  14      424.98      440.32     23.21 o
   3   7  14       64.59       46.40     11.60 o
   5   7  14       48.93       17.40     10.63 o
   7   7  14       22.05        2.90     10.63 o
 -10   8  14        4.59       -7.73      9.67 o
  -8   8  14      144.88      157.57     14.50 o
  -6   8  14       31.84       33.83     10.63 o
  -4   8  14      267.10      295.85     21.27 o
  -2   8  14      152.66      142.11     13.53 o
   0   8  14       69.16       73.09      8.81 o
   2   8  14      201.03      203.27     21.75 o
   4   8  14      267.29      324.86     22.24 o
   6   8  14       85.30       99.56     13.53 o
  -7   9  14      117.31      121.80     13.53 o
  -5   9  14      384.55      409.99     23.21 o
  -3   9  14      129.02      133.92      9.89 o
  -1   9  14      308.93      386.27     16.41 o
   1   9  14       12.52       35.23      7.84 o
   3   9  14       12.84       24.16      7.73 o
 -15   1  15      595.63      605.89     14.60 o
 -13   1  15      664.65      661.99     15.00 o
 -11   1  15       39.92       37.72      5.47 o
  -9   1  15      176.36      180.67      8.89 o
  -7   1  15     1646.53     1639.73     25.31 o
  -5   1  15      322.06      285.91     11.12 o
  -3   1  15      775.99      765.79     21.29 o
  -1   1  15     1076.37     1051.08     19.13 o
   1   1  15      398.27      416.70     12.94 o
   3   1  15      174.79      173.26      8.52 o
   5   1  15      263.73      241.94     12.25 o
   7   1  15      210.71      227.27     14.50 o
   9   1  15        3.14       -4.73      6.47 o
 -14   2  15        0.48       -3.59      4.64 o
 -12   2  15        1.24       -3.87      4.64 o
 -10   2  15      113.91       87.99      6.04 o
  -8   2  15       18.91       17.67      4.64 o
  -6   2  15       80.99       84.21      6.04 o
  -4   2  15       42.94       45.32      5.34 o
  -2   2  15       36.06       40.88      5.80 o
   0   2  15      186.89      208.84      9.98 o
   2   2  15        1.22        3.26      5.34 o
   4   2  15       19.78       28.41      6.04 o
   6   2  15        1.54       -5.34      5.34 o
   8   2  15        4.24       -1.58      6.77 o
  10   2  15        0.04       -3.67      6.73 o
 -13   3  15      151.83      138.51      7.66 o
 -11   3  15       12.60       10.84      4.35 o
  -9   3  15       45.68       29.35      4.83 o
  -7   3  15      975.81     1015.90     17.66 o
  -5   3  15      168.84      135.85      7.43 o
  -3   3  15      104.83       96.58      7.73 o
  -1   3  15      143.23      146.56      8.12 o
   1   3  15      214.09      195.21      8.81 o
   3   3  15        9.94        0.00      4.83 o
   5   3  15       93.48       89.93      6.96 o
   7   3  15      247.97      212.95     10.63 o
   9   3  15       68.07       74.87      7.66 o
 -12   4  15      130.89      149.83     12.57 o
 -10   4  15       31.51       28.03      9.67 o
  -8   4  15       63.09       76.36     10.63 o
  -6   4  15        9.60        0.97      8.70 o
  -4   4  15      149.52      147.91     12.57 o
  -2   4  15        3.67       -7.73      8.70 o
   0   4  15       57.19       76.23      8.70 o
   2   4  15      101.15      100.19      5.84 o
   4   4  15        3.13        5.92      4.97 o
   6   4  15       19.63       11.49      5.71 o
   8   4  15        1.66        1.83      5.71 o
 -11   5  15      105.49       93.76     11.60 o
  -9   5  15      429.21      433.23     21.27 o
  -7   5  15     1381.12     1506.48     37.76 o
  -5   5  15      694.69      681.02     25.15 o
  -3   5  15     1591.83     1608.60     39.71 o
  -1   5  15      312.39      283.30     20.30 o
   1   5  15      542.48      607.39     25.15 o
   3   5  15      322.52      266.87     20.31 o
   5   5  15      820.15      832.62     15.53 o
   7   5  15      468.98      473.14     12.56 o
 -10   6  15      187.63      177.88     14.50 o
  -8   6  15      189.42      166.28     14.50 o
  -6   6  15      213.49      185.62     14.50 o
  -4   6  15       63.75       68.42      7.84 o
  -2   6  15       33.65       43.68     15.95 o
   0   6  15      309.68      351.65     14.31 o
   2   6  15       49.67       65.73     11.60 o
   4   6  15       32.11       15.46     10.63 o
   6   6  15        0.57        4.83     11.60 o
  -9   7  15      614.71      689.63     27.08 o
  -7   7  15     1082.51     1152.62     33.87 o
  -5   7  15     1139.37     1199.17     34.84 o
  -3   7  15     1410.08     1523.90     40.66 o
  -1   7  15      230.96      218.49     16.44 o
   1   7  15      386.49      407.10     23.21 o
   3   7  15      409.64      473.83     24.17 o
  -4   8  15       13.35       18.36     10.63 o
  -2   8  15      106.07      139.20     14.50 o
   0   8  15       69.28      116.96     14.50 o
 -12   0  16      564.09      556.12     20.31 o
 -10   0  16      363.24      311.36     16.44 o
  -8   0  16      668.15      680.02     21.28 o
  -6   0  16     2644.74     2842.15     56.24 o
  -4   0  16      399.52      372.30     17.41 o
  -2   0  16      148.54      140.17     10.63 o
   0   0  16       28.71       40.60      8.70 o
   2   0  16      339.59      341.33     18.37 o
   4   0  16      423.93      455.47     20.31 o
   6   0  16      482.84      579.28     23.21 o
 -11   1  16       54.64       43.34     10.15 o
  -9   1  16      444.79      426.32     12.53 o
  -7   1  16      170.05      127.12      7.15 o
  -5   1  16      115.87      108.35     10.63 o
  -3   1  16      156.53      135.78      7.43 o
  -1   1  16       19.18       16.32      5.78 o
   1   1  16       21.56       25.00      6.04 o
   3   1  16        1.76        4.09      5.78 o
   5   1  16       28.96       31.25      6.47 o
   7   1  16        4.95        3.66      6.47 o
 -12   2  16      422.06      414.63     12.08 o
 -10   2  16      234.47      248.00     10.19 o
  -8   2  16      716.31      715.20     15.11 o
  -6   2  16     1980.20     2079.09     30.74 o
  -4   2  16      604.86      600.18     14.17 o
  -2   2  16      830.09      855.61     17.20 o
   0   2  16      240.23      204.22      9.57 o
   2   2  16      547.92      566.99     14.86 o
   4   2  16      300.52      301.53     12.78 o
   6   2  16      510.64      527.75     15.55 o
 -11   3  16       10.85        7.73      6.77 o
  -9   3  16       12.93       10.83      6.77 o
  -7   3  16        0.65        3.11      4.35 o
  -5   3  16       25.57       18.66      4.22 o
  -3   3  16        1.28       -2.21      5.80 o
  -1   3  16       67.16       80.71      5.84 o
   1   3  16       37.85       35.38      5.71 o
   3   3  16       61.08       58.57      9.67 o
   5   3  16       53.20       43.79      6.43 o
 -10   4  16      155.44      158.54     13.53 o
  -8   4  16      326.81      323.91     20.30 o
  -6   4  16     1261.32     1267.11     33.88 o
  -4   4  16      299.82      315.20     20.30 o
  -2   4  16      499.73      527.08     23.21 o
   0   4  16       39.19       30.50      4.40 o
   2   4  16      259.38      267.11     14.99 o
   4   4  16      316.91      348.73     15.95 o
  -7   5  16       94.70      108.26     12.57 o
  -5   5  16      161.28      143.07     13.53 o
  -3   5  16       40.60       37.70     10.63 o
  -1   5  16      116.84      127.60     13.53 o
   1   5  16      340.20      360.66     22.24 o
   3   5  16       29.07       35.76     11.60 o
  -4   6  16      573.54      559.03     25.15 o
  -2   6  16      676.93      758.36     28.05 o
   0   6  16       13.40       13.53     10.63 o
  -7   1  17      265.79      283.51     11.14 o
  -5   1  17      894.35      969.07     18.43 o
  -3   1  17      137.22      133.28     10.63 o
  -1   1  17      312.30      316.21     13.54 o
   1   1  17        3.65        1.25     13.05 o
  -6   2  17       31.40       20.66      5.80 o
  -4   2  17        1.22        0.28      5.32 o
  -2   2  17        0.11        2.42      5.34 o
   0   2  17      153.40      141.24      7.66 o
  -3   3  17       75.52       69.62      5.84 o
  -1   3  17       54.09       46.12      5.71 o
 
